# Supplementary material for: Spongy all-in-liquid materials by in-situ formation of emulsions at oil-water interfaces
Source: Nat Commun. 2022 Jul 18;13:4162. doi: 10.1038/s41467-022-31644-2 (PMC9293904; doi:10.1038/s41467-022-31644-2)
Supplement: Supplementary file 11 — Source Data [file 41467_2022_31644_MOESM11_ESM.xlsx]

## Sheet: 1c
BOAS		Column		Connected
U (m/s)	Wave number (mm)	U (m/s)	Wave number (mm)	U (m/s)	Wave number (mm)
0.000796178	2	0.00318471	0.909091	0.0318471	2.77778
0.00159236	2.38095	0.00398089	1	0.0398089	2.63158
0.00238853	2.5	0.00796178	0.666667	0.0796178	2.63158
0.000796178	2.40845	0.0159236	0.833333	0.119427	2.6
0.00159236	2.26582	0.0238853	0.909091	0.0318471	2.80845
0.000796178	2.5873	0.00238853	0.909091	0.0398089	2.94943
0.000796178	2.125	0.00318471	0.909091	0.0796178	3.33333
0.00159236	2.125	0.00398089	0.714286	0.119427	3.12766
0.000796178	2.27273	0.00796178	0.840336	0.0398089	2.78571
0.00159236	2.51515	0.0159236	0.970874	0.0796178	2.625
0.00238853	2.27273	0.0238853	0.909091	0.119427	2.8
0.00318471	2.54545	0.00159236	1.1236	0.0159236	3.125
0.00398089	2.44828	0.00238853	0.769231	0.0238853	2.7
0.000796178	2.2987	0.00318471	0.840336	0.0318471	2.7
0.00159236	1.92308	0.00398089	0.970874	0.0398089	3.125
0.00238853	2.49254	0.00796178	1.04167	0.0796178	3.125
0.00318471	2.22222	0.0159236	0.900901	0.119427	2.83333
		0.0238853	0.714286	0.0318471	2.69492
		0.0318471	0.909091	0.0398089	2.77273
		0.00238853	1.04167	0.0796178	2.81515
		0.00318471	0.892857	0.119427	2.69492
		0.00398089	0.543478	0.0238853	2.65135
		0.00796178	0.833333	0.0318471	2.92308
		0.00796178	0.970874	0.0398089	2.67273
		0.0159236	0.854701	0.0796178	2.92308
		0.0238853	0.854701	0.119427	2.66667
		0.00398089	0.833333	0.0796178	2.53457
		0.00796178	0.961538	0.119427	2.69492
		0.0159236	0.854701	0.119427	2.83333
		0.000796178	0.854701
		0.00159236	0.970874
		0.00238853	0.970874
		0.00318471	0.8
		0.00398089	0.970874
		0.00796178	0.8
		0.0159236	0.909091
		0.0238853	0.909091
		0.0318471	0.909091
		0.0398089	0.909091
		0.000796178	0.833333
		0.00159236	0.961538
		0.00238853	0.833333
		0.00318471	0.735294
		0.00398089	0.833333
		0.00796178	0.961538
		0.0159236	0.833333
		0.0238853	0.952381
		0.0318471	0.961538
		0.0398089	0.892857
		0.0796178	0.961538

## Sheet: 1d
Droplet			BOAS			Column			Connected
Span con (wt)	Silica con (wt)	We	Span con (wt)	Silica con (wt)	We	Span con (wt)	Silica con (wt)	We	Span con (wt)	Silica con (wt)	We
1	0	0.0001	10	1	0.00029	20	1	3.9	40	2	0.015
5	0	0.00012	20	1	0.00039	40	1	4	40	2	0.027
10	0	0.00013	40	1	0.0004	20	1	8.8	40	2	0.043
20	0	0.00017	10	1	0.0011	40	1	8.9	40	2	0.17
40	0	0.0002	20	1	0.0016	40	2	1.5	10	4	0.046
1	0	0.00041	40	1	0.0016	40	2	2.7	10	4	0.072
5	0	0.00049	10	1	0.0026	40	2	2.7	10	4	0.29
10	0	0.0005	20	1	0.0035	40	2	4.3	10	4	1.2
20	0	0.00066	40	1	0.0036	10	2	12	10	4	2.6
40	0	0.0008	10	1	0.005	20	2	16	20	4	0.026
1	0	0.00093	20	1	0.0063	40	2	17	20	4	0.059
5	0	0.0011	40	1	0.0064	10	2	27	20	4	0.1
10	0	0.0011	10	1	0.0071	20	2	36	20	4	0.16
20	0	0.0015	20	1	0.0098	40	2	38	20	4	0.65
40	0	0.0018	40	1	0.0099	10	1	2.9	20	4	2.6
1	0	0.0017	10	1	0.029	10	1	6.4	20	4	5.9
5	0	0.0019	20	1	0.039	5	4	0.81	40	4	0.026
10	0	0.002	40	1	0.04	5	4	1.8	40	4	0.059
20	0	0.0026	10	1	0.11	5	4	3.2	40	4	0.1
40	0	0.0032	20	1	0.016	5	4	5	40	4	0.16
1	0	0.0026	40	1	0.016	5	4	20	40	4	0.65
5	0	0.003	10	1	0.26	5	4	45	40	4	2.6
10	0	0.0031	20	1	0.35	10	4	4.6	40	4	5.9
20	0	0.0041	40	1	0.36	10	4	7.3	40	4	10
40	0	0.005	10	1	0.46	10	4	29
1	0	0.01	20	1	0.63	10	4	65
5	0	0.012	40	1	0.64	20	4	10
10	0	0.013	10	1	0.71	20	4	16
20	0	0.017	20	1	0.98	20	4	65
40	0	0.02	40	1	0.99	20	4	150
1	0	0.041	10	2	0.0012	40	4	16
5	0	0.049	20	2	0.0016	40	4	65
10	0	0.05	40	2	0.0017	40	4	150
20	0	0.066	10	2	0.0049	40	4	150
40	0	0.08	20	2	0.0064
1	0	0.093	10	2	0.011
5	0	0.11	20	2	0.014
10	0	0.11	10	2	0.02
20	0	0.15	20	2	0.026
40	0	0.18	10	2	0.031
1	0	0.17	20	2	0.04
5	0	0.19	5	2	7.8
10	0	0.2	10	2	0.12
20	0	0.26	20	2	0.16
40	0	0.32	5	2	17
1	0	0.26	10	2	0.49
5	0	0.3	20	2	0.64
10	0	0.31	10	2	0.49
20	0	0.41	20	2	0.64
40	0	0.5	nan	nan	nan
1	0	1	10	2	1.1
5	0	1.2	nan	nan	nan
10	0	1.3	nan	nan	nan
20	0	1.7	10	2	2
40	0	2	nan	nan	nan
1	0	2.3	10	2	3.1
5	0	2.7	5	2	7.8
10	0	2.8	5	2	17
20	0	3.7	1	4	0.94
40	0	4.5	1	4	1.7
1	1	0.00019	1	4	2.6
5	1	0.00026	1	4	10
1	1	0.00075	5	4	0.002
5	1	0.001	5	4	0.008
1	1	0.0017	5	4	0.018
5	1	0.0023	5	4	0.032
1	1	0.003	5	4	0.05
5	1	0.0041	5	4	0.2
1	1	0.0047	10	4	0.0029
5	1	0.0065	10	4	0.012
1	1	0.019	10	4	0.026
5	1	0.02	20	4	0.0052
1	1	0.075	40	4	0.0052
5	1	0.1
1	1	0.17
5	1	0.23
1	1	0.3
5	1	0.42
1	1	0.47
5	1	0.65
1	1	1.9
5	1	2.6
1	1	4.2
5	1	5.8
1	2	0.00038
5	2	0.00078
1	2	0.0015
5	2	0.003
1	2	0.0034
5	2	0.007
1	2	0.006
5	2	0.012
1	2	0.0094
5	2	0.019
1	2	0.038
1	2	0.15
1	2	0.34
1	2	0.6
1	2	0.94
1	2	3.8
1	2	8.5
1	4	0.001
1	4	0.0042
1	4	0.0094
1	4	0.017
1	4	0.026

## Sheet: 2c
Silica 0		Silica 4				Insert (late time data)	Silica 0		Silica 4
t (min)	An	t (min)	An				t (min)	An	t (min)	An
0	0	0	0				0.0166667	0.0221599	0	0
1	0.0221599	1	0.0863375				0.0333333	0.022504	0.0166667	0.0163375
2	0.021504	2	0.152163				0.05	0.0295963	0.0333333	0.0521628
3	0.0295963	3	0.440533				0.0666667	0.0296967	0.05	0.140533
4	0.0293967	4	0.55159				0.0833333	0.031034	0.0666667	0.75159
5	0.031034	5	0.684849				0.1	0.0327024	0.0833333	0.784849
6	0.0327024	6	0.782789				0.116667	0.047356	0.1	0.782789
7	0.047356	7	0.801617				0.133333	0.0656979	0.116667	0.801617
8	0.0656979	8	0.809036				0.15	0.0953484	0.133333	0.809036
9	0.0953484	9	0.813746				0.166667	0.137306	0.15	0.813746
10	0.137306	10	0.817468				0.183333	0.154515	0.166667	0.817468
11	0.154515	11	0.820527				0.2	0.169346	0.183333	0.820527
12	0.169346	12	0.823464				0.216667	0.181968	0.2	0.823464
13	0.181968	13	0.826101				0.233333	0.194401	0.216667	0.826101
14	0.194401	14	0.828947				0.25	0.203819	0.233333	0.828947
15	0.203819	15	0.831189				0.266667	0.214681	0.25	0.831189
16	0.214681	16	0.833182				0.283333	0.224983	0.266667	0.833182
17	0.224983	17	0.834739				0.3	0.268401	0.283333	0.834739
18	0.268401	18	0.836246				0.316667	0.287372	0.3	0.836246
19	0.287372	19	0.837208				0.333333	0.323087	0.316667	0.837208
20	0.323087	20	0.838264				0.35	0.360706	0.333333	0.838264
21	0.360706	21	0.838876				0.366667	0.401154	0.35	0.838876
22	0.401154	22	0.839536				0.383333	0.424129	0.366667	0.839536
23	0.424129	23	0.839907				0.4	0.457489	0.383333	0.839907
24	0.457489	24	0.840573				0.416667	0.488384	0.4	0.840573
25	0.488384	25	0.840795				0.433333	0.522817	0.416667	0.840795
26	0.522817	26	0.840948				0.45	0.550829	0.433333	0.840948
27	0.550829	27	0.841226				0.466667	0.585196	0.45	0.841226
28	0.585196	28	0.84142				0.5	0.612201	0.466667	0.84142
30	0.612201	30	0.841431				0.516667	0.636403	0.5	0.841431
31	0.636403	31	0.841431				0.533333	0.660031	1	0.845472
32	0.660031	32	0.841431				0.55	0.686687	1.5	0.850095
33	0.686687	33	0.841431				0.566667	0.706876	2	0.851449
34	0.706876	34	0.841431				0.583333	0.727247	2.5	0.856199
35	0.727247	35	0.841431				0.6	0.747806	3	0.86259
36	0.747806	36	0.841431				0.616667	0.771097	4	0.86259
37	0.771097	37	0.841431				0.633333	0.786232	5	0.86259
38	0.786232	38	0.841431				0.65	0.803339	24	0.86259
39	0.803339	39	0.841431				0.666667	0.815841	nan	nan
40	0.815841	40	0.841431				0.683333	0.829404	nan	nan
41	0.829404	41	0.841431				0.7	0.848216	nan	nan
42	0.848216	42	0.841431				0.716667	0.782739	nan	nan
43	0.782739	43	0.841431				0.733333	0.756478	nan	nan
44	0.756478	44	0.841431				0.75	0.721092	nan	nan
45	0.721092	45	0.841431				0.766667	0.651767	nan	nan
46	0.651767	46	0.841431				0.783333	0.661096	nan	nan
47	0.661096	47	0.841431				0.8	0.62883	nan	nan
48	0.62883	48	0.845472				0.816667	0.5967	nan	nan
49	0.5967	49	0.845472				0.833333	0.603305	nan	nan
50	0.603305	50	0.845472				0.85	0.591634	nan	nan
51	0.591634	51	0.845472				0.866667	0.577385	nan	nan
52	0.577385	52	0.845472				0.883333	0.565502	nan	nan
53	0.565502	53	0.845472				0.9	0.560507	nan	nan
54	0.560507	54	0.845472				0.916667	0.555645	nan	nan
55	0.555645	55	0.845472				0.933333	0.559372	nan	nan
56	0.559372	56	0.845472				0.95	0.56737	nan	nan
57	0.56737	57	0.845472				0.966667	0.571724	nan	nan
58	0.571724	58	0.845472				0.983333	0.576358	nan	nan
59	0.576358	59	0.845472				1	0.58122	nan	nan
60	0.58122	60	0.845472				1.01667	0.583366	nan	nan
							1.03333	0.574099	nan	nan
							1.05	0.55503	nan	nan
							1.06667	0.531501	nan	nan
							1.08333	0.535835	nan	nan
							1.1	0.541259	nan	nan
							1.11667	0.541429	nan	nan
							1.13333	0.546778	nan	nan
							1.15	0.548051	nan	nan
							1.16667	0.546657	nan	nan
							1.18333	0.547897	nan	nan
							1.2	0.549785	nan	nan
							1.21667	0.547834	nan	nan
							1.23333	0.547847	nan	nan
							1.25	0.547647	nan	nan
							1.26667	0.548633	nan	nan
							1.28333	0.550679	nan	nan
							1.3	0.551357	nan	nan
							1.31667	0.54818	nan	nan
							1.33333	0.552043	nan	nan
							1.35	0.548974	nan	nan
							1.36667	0.546599	nan	nan
							1.38333	0.548321	nan	nan
							1.4	0.544045	nan	nan
							1.41667	0.537482	nan	nan
							1.43333	0.539075	nan	nan
							1.45	0.533265	nan	nan
							1.46667	0.529505	nan	nan
							1.48333	0.526906	nan	nan
							1.5	0.523595	nan	nan
							1.51667	0.517651	nan	nan
							1.53333	0.515871	nan	nan
							1.55	0.512702	nan	nan
							1.56667	0.506384	nan	nan
							1.58333	0.504637	nan	nan
							1.6	0.4956	nan	nan
							1.61667	0.49285	nan	nan
							1.63333	0.488317	nan	nan
							1.65	0.482752	nan	nan
							1.66667	0.479828	nan	nan
							1.68333	0.475241	nan	nan
							1.7	0.464577	nan	nan
							1.71667	0.45949	nan	nan
							1.73333	0.450448	nan	nan
							1.75	0.438594	nan	nan
							1.76667	0.429839	nan	nan
							1.78333	0.421696	nan	nan
							1.8	0.462564	nan	nan
							1.81667	0.456021	nan	nan
							1.83333	0.45002	nan	nan
							1.85	0.440458	nan	nan
							1.86667	0.428163	nan	nan
							1.88333	0.417666	nan	nan
							1.9	0.40434	nan	nan
							1.91667	0.393097	nan	nan
							1.93333	0.381452	nan	nan
							3	0.363256	nan	nan
							3.5	0.297928	nan	nan
							4	0.233732	nan	nan
							5	0.207907	nan	nan
							9	0.188002	nan	nan
							24	0.106437	nan	nan

## Sheet: 2d
t (min)	interfacial tension (mN/m)
0	3.89
0.0166667	3.79693
0.0333333	3.79693
0.05	3.77553
0.0666667	3.77553
0.0833333	3.77553
0.1	3.75407
0.116667	3.75407
0.133333	3.71603
0.15	3.71603
0.166667	3.70607
0.183333	3.70607
0.2	3.6951
0.216667	3.6951
0.233333	3.6951
0.25	3.6951
0.266667	3.6951
0.283333	3.64457
0.3	3.64457
0.316667	3.64457
0.333333	3.63262
0.35	3.63262
0.366667	3.63262
0.383333	3.63262
0.4	3.57291
0.416667	3.57291
0.433333	3.59827
0.45	3.59827
0.466667	3.57661
0.483333	3.57661
0.5	3.57661
0.516667	3.55006
0.533333	3.55006
0.55	3.5256
0.566667	3.5256
0.583333	3.56514
0.6	3.56514
0.616667	3.56514
0.633333	3.56514
0.65	3.56514
0.666667	3.49547
0.683333	3.49547
0.7	3.52205
0.716667	3.52205
0.733333	3.49567
0.75	3.49567
0.766667	3.49567
0.783333	3.49567
0.8	3.49567
0.816667	3.44338
0.833333	3.44338
0.85	3.43986
0.866667	3.43986
0.883333	3.45766
0.9	3.45766
0.916667	3.43655
0.933333	3.43655
0.95	3.45406
0.966667	3.45406
0.983333	3.41393
1	3.41393
1.01667	3.405
1.03333	3.405
1.05	3.405
1.06667	3.41627
1.08333	3.41627
1.1	3.42524
1.11667	3.42524
1.13333	3.41593
1.15	3.41593
1.16667	3.40353
1.18333	3.40353
1.2	3.37598
1.21667	3.37598
1.23333	3.36398
1.25	3.36398
1.26667	3.35813
1.28333	3.35813
1.3	3.36787
1.31667	3.36787
1.33333	3.36787
1.35	3.32211
1.36667	3.32211
1.38333	3.32211
1.4	3.32211
1.41667	3.32211
1.43333	3.31646
1.45	3.31646
1.46667	3.3245
1.48333	3.3245
1.5	3.3245
1.51667	3.31637
1.53333	3.31637
1.55	3.31804
1.56667	3.31804
1.58333	3.29056
1.6	3.29056
1.61667	3.28827
1.63333	3.2779
1.65	3.2779
1.66667	3.2779
1.68333	3.30842
1.7	3.30842
1.71667	3.30842
1.73333	3.30842
1.75	3.27803
1.76667	3.27803
1.78333	3.27803
1.8	3.26886
1.81667	3.26886
1.83333	3.25727
1.85	3.25727
1.86667	3.25037
1.88333	3.25037
1.9	3.24142
1.91667	3.24142
1.93333	3.23128
1.95	3.23128
1.96667	3.23128
1.98333	3.23128
2	3.23128
2.01667	3.24629
2.03333	3.24629
2.05	3.25435
2.06667	3.25435
2.08333	3.22394
2.1	3.22394
2.11667	3.23396
2.13333	3.23396
2.15	3.20408
2.16667	3.20408
2.18333	3.20408
2.2	3.17776
2.21667	3.17776
2.23333	3.17776
2.25	3.18711
2.26667	3.18711
2.28333	3.18711
2.3	3.20037
2.31667	3.20037
2.33333	3.20037
2.35	3.19603
2.36667	3.19603
2.38333	3.20733
2.4	3.20733
2.41667	3.20295
2.43333	3.20295
2.45	3.18424
2.46667	3.18424
2.48333	3.18424
2.5	3.13939
2.51667	3.13939
2.53333	3.15719
2.55	3.15719
2.56667	3.16657
2.58333	3.16657
2.6	3.16206
2.61667	3.16206
2.63333	3.16433
2.65	3.16433
2.66667	3.14734
2.68333	3.14734
2.7	3.13813
2.71667	3.13813
2.73333	3.15495
2.75	3.15495
2.76667	3.14466
2.78333	3.14466
2.8	3.14466
2.81667	3.14466
2.83333	3.14466
2.85	3.1114
2.86667	3.1114
2.88333	3.10229
2.9	3.10229
2.91667	3.11878
2.93333	3.11878
2.95	3.11293
2.96667	3.11293
2.98333	3.1059
3	3.1059
3.01667	3.1059
3.03333	3.11521
3.05	3.11521
3.06667	3.07903
3.08333	3.07903
3.1	3.08795
3.11667	3.08795
3.13333	3.08402
3.15	3.08402
3.16667	3.09499
3.18333	3.09499
3.2	3.0692
3.21667	3.0692
3.23333	3.0692
3.25	3.05245
3.26667	3.05245
3.28333	3.06546
3.3	3.06546
3.31667	3.0859
3.33333	3.0859
3.35	3.0609
3.36667	3.0609
3.38333	3.04599
3.4	3.04599
3.41667	3.07281
3.43333	3.07281
3.45	3.07281
3.46667	3.03281
3.48333	3.03281
3.5	3.02613
3.51667	3.02613
3.53333	3.01491
3.55	3.01491
3.56667	3.01491
3.58333	3.01366
3.6	3.01366
3.61667	3.03237
3.63333	3.03237
3.65	3.04331
3.66667	3.04331
3.68333	3.01017
3.7	3.01017
3.71667	3.02109
3.73333	3.02109
3.75	3.01446
3.76667	3.01446
3.78333	3.00925
3.8	3.00925
3.81667	2.99868
3.83333	2.99868
3.85	2.99868
3.86667	3.00241
3.88333	3.00241
3.9	2.98033
3.91667	2.98033
3.93333	2.97992
3.95	2.97992
3.96667	2.97992
3.98333	2.97992
4	2.97382
4.01667	2.97382
4.03333	2.98907
4.05	2.98907
4.06667	2.98736
4.08333	2.98736
4.1	2.98736
4.11667	2.97973
4.13333	2.97973
4.15	2.97203
4.16667	2.97203
4.18333	2.95285
4.2	2.95285
4.21667	2.97235
4.23333	2.97235
4.25	2.95479
4.26667	2.95479
4.28333	2.95479
4.3	2.95231
4.31667	2.95231
4.33333	2.96609
4.35	2.96609
4.36667	2.93598
4.38333	2.93598
4.4	2.93598
4.41667	2.93392
4.43333	2.93392
4.45	2.94077
4.46667	2.94077
4.48333	2.93016
4.5	2.93016
4.51667	2.93016
4.53333	2.93016
4.55	2.93016
4.56667	2.93016
4.58333	2.93499
4.6	2.93499
4.61667	2.90819
4.63333	2.90819
4.65	2.91145
4.66667	2.91145
4.68333	2.91145
4.7	2.91145
4.71667	2.91145
4.73333	2.9105
4.75	2.9105
4.76667	2.9105
4.78333	2.9105
4.8	2.9105
4.81667	2.89987
4.83333	2.89987
4.85	2.92514
4.86667	2.92514
4.88333	2.89048
4.9	2.89048
4.91667	2.88928
4.93333	2.88928
4.95	2.89456
4.96667	2.89456
4.98333	2.902
5	2.902
5.01667	2.902
5.03333	2.88681
5.05	2.88681
5.06667	2.88847
5.08333	2.86555
5.1	2.86555
5.11667	2.88081
5.13333	2.88081
5.15	2.88555
5.16667	2.88555
5.18333	2.88555
5.2	2.88673
5.21667	2.88673
5.23333	2.88673
5.25	2.88673
5.26667	2.86669
5.28333	2.86669
5.3	2.86669
5.31667	2.86669
5.33333	2.86669
5.35	2.86669
5.36667	2.85631
5.38333	2.85631
5.4	2.85996
5.41667	2.85996
5.43333	2.85996
5.45	2.85996
5.46667	2.82942
5.48333	2.82942
5.5	2.82942
5.51667	2.82903
5.53333	2.82903
5.55	2.83015
5.56667	2.83015
5.58333	2.8302
5.6	2.8302
5.61667	2.8302
5.63333	2.8302
5.65	2.8302
5.66667	2.8302
5.68333	2.80387
5.7	2.80387
5.71667	2.82636
5.73333	2.82636
5.75	2.81153
5.76667	2.81153
5.78333	2.81393
5.8	2.81393
5.81667	2.80111
5.83333	2.80111
5.85	2.80111
5.86667	2.80111
5.88333	2.80111
5.9	2.80111
5.91667	2.80111
5.93333	2.80111
5.95	2.80945
5.96667	2.80945
5.98333	2.80191
6	2.80191
6.01667	2.80191
6.03333	2.80191
6.05	2.80191
6.06667	2.80191
6.08333	2.80191
6.1	2.80191
6.11667	2.80191
6.13333	2.80191
6.15	2.78967
6.16667	2.78967
6.18333	2.77723
6.2	2.77723
6.21667	2.77723
6.23333	2.77723
6.25	2.77723
6.26667	2.77723
6.28333	2.77723
6.3	2.77723
6.31667	2.75949
6.33333	2.75949
6.35	2.76921
6.36667	2.76921
6.38333	2.76513
6.4	2.76513
6.41667	2.76513
6.43333	2.76513
6.45	2.76513
6.46667	2.75625
6.48333	2.75625
6.5	2.75625
6.51667	2.75625
6.53333	2.75625
6.55	2.7626
6.56667	2.7626
6.58333	2.7626
6.6	2.7626
6.61667	2.7626
6.63333	2.75097
6.65	2.75097
6.66667	2.75097
6.68333	2.74767
6.7	2.74767
6.71667	2.73547
6.73333	2.73547
6.75	2.73547
6.76667	2.7369
6.78333	2.7369
6.8	2.73542
6.81667	2.73542
6.83333	2.77362
6.85	2.77362
6.86667	2.77362
6.88333	2.71103
6.9	2.71103
6.91667	2.71103
6.93333	2.71103
6.95	2.71103
6.96667	2.71103
6.98333	2.71103
7	2.71435
7.01667	2.71435
7.03333	2.71435
7.05	2.72787
7.06667	2.72787
7.08333	2.72787
7.1	2.71272
7.11667	2.71272
7.13333	2.71272
7.15	2.71272
7.16667	2.71272
7.18333	2.69964
7.2	2.69964
7.21667	2.70253
7.23333	2.70253
7.25	2.71301
7.26667	2.71301
7.28333	2.70346
7.3	2.70346
7.31667	2.69933
7.33333	2.69933
7.35	2.70083
7.36667	2.70083
7.38333	2.7042
7.4	2.7042
7.41667	2.69235
7.43333	2.69235
7.45	2.69235
7.46667	2.68473
7.48333	2.68473
7.5	2.68617
7.51667	2.68617
7.53333	2.69687
7.55	2.69687
7.56667	2.66756
7.58333	2.66756
7.6	2.66909
7.61667	2.66909
7.63333	2.68628
7.65	2.68628
7.66667	2.6676
7.68333	2.6676
7.7	2.65649
7.71667	2.65649
7.73333	2.65649
7.75	2.66033
7.76667	2.66033
7.78333	2.66979
7.8	2.66979
7.81667	2.67276
7.83333	2.67276
7.85	2.66711
7.86667	2.66051
7.88333	2.66051
7.9	2.67426
7.91667	2.67426
7.93333	2.66227
7.95	2.66227
7.96667	2.65114
7.98333	2.65114
8	2.65555
8.01667	2.65555
8.03333	2.63864
8.05	2.63864
8.06667	2.63864
8.08333	2.65542
8.1	2.65542
8.11667	2.6345
8.13333	2.6345
8.15	2.6616
8.16667	2.6616
8.18333	2.61604
8.2	2.61604
8.21667	2.63564
8.23333	2.63564
8.25	2.63564
8.26667	2.63177
8.28333	2.64919
8.3	2.64919
8.31667	2.62867
8.33333	2.62867
8.35	2.62867
8.36667	2.63888
8.38333	2.63888
8.4	2.61722
8.41667	2.61722
8.43333	2.61551
8.45	2.61551
8.46667	2.60483
8.48333	2.60483
8.5	2.62092
8.51667	2.62092
8.53333	2.58823
8.55	2.58823
8.56667	2.58823
8.58333	2.60866
8.6	2.60866
8.61667	2.60866
8.63333	2.60866
8.65	2.60866
8.66667	2.60866
8.68333	2.60866
8.7	2.60866
8.71667	2.58812
8.73333	2.58812
8.75	2.59193
8.76667	2.59193
8.78333	2.59618
8.8	2.59618
8.81667	2.59726
8.83333	2.59726
8.85	2.59793
8.86667	2.60305
8.88333	2.60305
8.9	2.59021
8.91667	2.59021
8.93333	2.59021
8.95	2.58134
8.96667	2.58134
8.98333	2.58134
9	2.58134
9.01667	2.57474
9.03333	2.57474
9.05	2.59044
9.06667	2.59044
9.08333	2.58259
9.1	2.58259
9.11667	2.57078
9.13333	2.57078
9.15	2.57982
9.16667	2.57982
9.18333	2.55004
9.2	2.55004
9.21667	2.54067
9.23333	2.54067
9.25	2.56294
9.26667	2.56564
9.28333	2.56564
9.3	2.55638
9.31667	2.55638
9.33333	2.55532
9.35	2.55532
9.36667	2.55269
9.38333	2.55269
9.4	2.5402
9.41667	2.5402
9.43333	2.55006
9.45	2.55006
9.46667	2.54338
9.48333	2.54338
9.5	2.52851
9.51667	2.52851
9.53333	2.55827
9.55	2.55827
9.56667	2.55827
9.58333	2.52208
9.6	2.52208
9.61667	2.54952
9.63333	2.54952
9.65	2.53694
9.66667	2.53694
9.68333	2.55475
9.7	2.55475
9.71667	2.52951
9.73333	2.52951
9.75	2.55151
9.76667	2.55151
9.78333	2.51087
9.8	2.51087
9.81667	2.53417
9.83333	2.53417
9.85	2.50855
9.86667	2.50855
9.88333	2.54014
9.9	2.54014
9.91667	2.52524
9.93333	2.52524
9.95	2.5195
9.96667	2.5195
9.98333	2.51557
10	2.51557
10.0167	2.51413
10.0333	2.51413
10.05	2.51292
10.0667	2.51292
10.0833	2.50873
10.1	2.50873
10.1167	2.50873
10.1333	2.50197
10.15	2.50197
10.1667	2.50688
10.1833	2.50688
10.2	2.4939
10.2167	2.4939
10.2333	2.5074
10.25	2.5074
10.2667	2.50135
10.2833	2.50135
10.3	2.50135
10.3167	2.50245
10.3333	2.50245
10.35	2.49786
10.3667	2.49786
10.3833	2.50432
10.4	2.50432
10.4167	2.50199
10.4333	2.50199
10.45	2.50506
10.4667	2.50506
10.4833	2.49476
10.5	2.49476
10.5167	2.48316
10.5333	2.48316
10.55	2.48271
10.5667	2.48271
10.5833	2.49932
10.6	2.49932
10.6167	2.485
10.6333	2.485
10.65	2.48212
10.6667	2.48212
10.6833	2.48212
10.7	2.47618
10.7167	2.47618
10.7333	2.47819
10.75	2.47819
10.7667	2.48177
10.7833	2.48177
10.8	2.47048
10.8167	2.47048
10.8333	2.49053
10.85	2.49053
10.8667	2.46525
10.8833	2.46525
10.9	2.47934
10.9167	2.47934
10.9333	2.47934
10.95	2.47934
10.9667	2.46534
10.9833	2.46534
11	2.48146
11.0167	2.48146
11.0333	2.46408
11.05	2.46408
11.0667	2.46408
11.0833	2.46748
11.1	2.46748
11.1167	2.4366
11.1333	2.4366
11.15	2.45282
11.1667	2.45282
11.1833	2.45282
11.2	2.45282
11.2167	2.45282
11.2333	2.44673
11.25	2.44673
11.2667	2.4618
11.2833	2.4618
11.3	2.45931
11.3167	2.45931
11.3333	2.45876
11.35	2.45876
11.3667	2.45876
11.3833	2.45898
11.4	2.45898
11.4167	2.43891
11.4333	2.43891
11.45	2.44406
11.4667	2.44406
11.4833	2.43947
11.5	2.43947
11.5167	2.44188
11.5333	2.44188
11.55	2.44188
11.5667	2.44188
11.5833	2.44188
11.6	2.44188
11.6167	2.44188
11.6333	2.44188
11.65	2.44188
11.6667	2.44188
11.6833	2.44188
11.7	2.44188
11.7167	2.43764
11.7333	2.43764
11.75	2.42835
11.7667	2.42835
11.7833	2.42835
11.8	2.44466
11.8167	2.44466
11.8333	2.41647
11.85	2.41647
11.8667	2.41647
11.8833	2.41647
11.9	2.42436
11.9167	2.42436
11.9333	2.42436
11.95	2.42436
11.9667	2.41687
11.9833	2.41687
12	2.41687
12.0167	2.41687
12.0333	2.41687
12.05	2.39821
12.0667	2.39821
12.0833	2.42232
12.1	2.42232
12.1167	2.42448
12.1333	2.42448
12.15	2.42448
12.1667	2.42448
12.1833	2.42448
12.2	2.42598
12.2167	2.42598
12.2333	2.41506
12.25	2.41506
12.2667	2.39558
12.2833	2.39558
12.3	2.40295
12.3167	2.40295
12.3333	2.40295
12.35	2.38924
12.3667	2.38924
12.3833	2.38924
12.4	2.38924
12.4167	2.38924
12.4333	2.38924
12.45	2.39109
12.4667	2.39109
12.4833	2.39907
12.5	2.39907
12.5167	2.39907
12.5333	2.38221
12.55	2.38221
12.5667	2.39818
12.5833	2.39818
12.6	2.39259
12.6167	2.39259
12.6333	2.39259
12.65	2.39259
12.6667	2.37441
12.6833	2.37441
12.7	2.38406
12.7167	2.38406
12.7333	2.37399
12.75	2.37399
12.7667	2.3788
12.7833	2.3788
12.8	2.3788
12.8167	2.3788
12.8333	2.3788
12.85	2.38016
12.8667	2.38016
12.8833	2.36717
12.9	2.36717
12.9167	2.37176
12.9333	2.37176
12.95	2.36881
12.9667	2.36881
12.9833	2.36881
13	2.38242
13.0167	2.38242
13.0333	2.38477
13.05	2.38477
13.0667	2.36577
13.0833	2.36577
13.1	2.35618
13.1167	2.35618
13.1333	2.36008
13.15	2.36008
13.1667	2.36294
13.1833	2.36294
13.2	2.36662
13.2167	2.36662
13.2333	2.3702
13.25	2.3702
13.2667	2.36386
13.2833	2.36386
13.3	2.36456
13.3167	2.36456
13.3333	2.36072
13.35	2.36072
13.3667	2.35451
13.3833	2.35451
13.4	2.35525
13.4167	2.35525
13.4333	2.35525
13.45	2.37297
13.4667	2.37297
13.4833	2.34375
13.5	2.34375
13.5167	2.34375
13.5333	2.34375
13.55	2.33801
13.5667	2.33801
13.5833	2.35024
13.6	2.35024
13.6167	2.35808
13.6333	2.35808
13.65	2.35808
13.6667	2.33693
13.6833	2.33693
13.7	2.35495
13.7167	2.35495
13.7333	2.34185
13.75	2.34185
13.7667	2.34093
13.7833	2.34093
13.8	2.34356
13.8167	2.34356
13.8333	2.34339
13.85	2.34339
13.8667	2.34225
13.8833	2.34225
13.9	2.34048
13.9167	2.34048
13.9333	2.32301
13.95	2.32301
13.9667	2.33638
13.9833	2.33638
14	2.33812
14.0167	2.33812
14.0333	2.34137
14.05	2.34137
14.0667	2.34137
14.0833	2.34137
14.1	2.34137
14.1167	2.34137
14.1333	2.31751
14.15	2.31751
14.1667	2.32988
14.1833	2.32988
14.2	2.32988
14.2167	2.32288
14.2333	2.32288
14.25	2.33296
14.2667	2.33296
14.2833	2.31879
14.3	2.31879
14.3167	2.33192
14.3333	2.33192
14.35	2.30648
14.3667	2.30648
14.3833	2.30648
14.4	2.33256
14.4167	2.32097
14.4333	2.32097
14.45	2.32643
14.4667	2.32643
14.4833	2.32843
14.5	2.32843
14.5167	2.32843
14.5333	2.32843
14.55	2.32843
14.5667	2.3323
14.5833	2.3323
14.6	2.30669
14.6167	2.30669
14.6333	2.31913
14.65	2.31913
14.6667	2.31998
14.6833	2.31998
14.7	2.32174
14.7167	2.32174
14.7333	2.30787
14.75	2.30787
14.7667	2.29092
14.7833	2.29092
14.8	2.29092
14.8167	2.30651
14.8333	2.30651
14.85	2.31456
14.8667	2.31456
14.8833	2.30851
14.9	2.30851
14.9167	2.33487
14.9333	2.33487
14.95	2.31672
14.9667	2.31672
14.9833	2.31118
15	2.31118
15.0167	2.2986
15.0333	2.2986
15.05	2.29897
15.0667	2.29897
15.0833	2.30227
15.1	2.30227
15.1167	2.31351
15.1333	2.31351
15.15	2.31351
15.1667	2.30457
15.1833	2.30457
15.2	2.29581
15.2167	2.29581
15.2333	2.30823
15.25	2.30823
15.2667	2.31942
15.2833	2.31942
15.3	2.30925
15.3167	2.30925
15.3333	2.29301
15.35	2.29301
15.3667	2.28954
15.3833	2.28954
15.4	2.29419
15.4167	2.29419
15.4333	2.31076
15.45	2.31076
15.4667	2.29858
15.4833	2.29858
15.5	2.28129
15.5167	2.28129
15.5333	2.28332
15.55	2.28332
15.5667	2.28807
15.5833	2.28807
15.6	2.28706
15.6167	2.28706
15.6333	2.2917
15.65	2.2917
15.6667	2.30267
15.6833	2.30267
15.7	2.30267
15.7167	2.26544
15.7333	2.26544
15.75	2.26544
15.7667	2.2626
15.7833	2.28098
15.8	2.28098
15.8167	2.27541
15.8333	2.27541
15.85	2.27965
15.8667	2.27965
15.8833	2.27693
15.9	2.27693
15.9167	2.27835
15.9333	2.27835
15.95	2.27317
15.9667	2.27317
15.9833	2.28823
16	2.28823
16.0167	2.28823
16.0333	2.28823
16.05	2.28823
16.0667	2.28823
16.0833	2.27699
16.1	2.27699
16.1167	2.26848
16.1333	2.26848
16.15	2.25872
16.1667	2.25872
16.1833	2.25935
16.2	2.25935
16.2167	2.26845
16.2333	2.26845
16.25	2.26846
16.2667	2.26846
16.2833	2.261
16.3	2.261
16.3167	2.261
16.3333	2.23961
16.35	2.23961
16.3667	2.26626
16.3833	2.26626
16.4	2.27695
16.4167	2.27695
16.4333	2.2585
16.45	2.2585
16.4667	2.26437
16.4833	2.26437
16.5	2.26437
16.5167	2.26437
16.5333	2.26437
16.55	2.26548
16.5667	2.26548
16.5833	2.25119
16.6	2.25119
16.6167	2.26353
16.6333	2.26353
16.65	2.26242
16.6667	2.26242
16.6833	2.26242
16.7	2.26242
16.7167	2.26242
16.7333	2.26139
16.75	2.26139
16.7667	2.25454
16.7833	2.25454
16.8	2.26163
16.8167	2.26163
16.8333	2.26163
16.85	2.23664
16.8667	2.23664
16.8833	2.24733
16.9	2.24733
16.9167	2.24592
16.9333	2.24592
16.95	2.24592
16.9667	2.22028
16.9833	2.22028
17	2.24789
17.0167	2.24789
17.0333	2.23928
17.05	2.23928
17.0667	2.24277
17.0833	2.24277
17.1	2.23132
17.1167	2.23132
17.1333	2.23132
17.15	2.21945
17.1667	2.21945
17.1833	2.2407
17.2	2.2407
17.2167	2.2407
17.2333	2.21346
17.25	2.21346
17.2667	2.23494
17.2833	2.23494
17.3	2.25427
17.3167	2.25427
17.3333	2.22784
17.35	2.22784
17.3667	2.24577
17.3833	2.24577
17.4	2.23153
17.4167	2.23153
17.4333	2.23153
17.45	2.2097
17.4667	2.2097
17.4833	2.24551
17.5	2.24551
17.5167	2.23256
17.5333	2.23256
17.55	2.23256
17.5667	2.22335
17.5833	2.22335
17.6	2.22335
17.6167	2.22335
17.6333	2.22335
17.65	2.20204
17.6667	2.20204
17.6833	2.20204
17.7	2.19996
17.7167	2.19996
17.7333	2.19996
17.75	2.22141
17.7667	2.22141
17.7833	2.2215
17.8	2.2215
17.8167	2.20165
17.8333	2.20165
17.85	2.23018
17.8667	2.23018
17.8833	2.23018
17.9	2.19351
17.9167	2.19351
17.9333	2.19351
17.95	2.19351
17.9667	2.19351
17.9833	2.21735
18	2.22589
18.0167	2.22589
18.0333	2.22341
18.05	2.22341
18.0667	2.21969
18.0833	2.21969
18.1	2.21969
18.1167	2.21969
18.1333	2.21969
18.15	2.21969
18.1667	2.21969
18.1833	2.1939
18.2	2.1939
18.2167	2.1939
18.2333	2.19772
18.25	2.19772
18.2667	2.21787
18.2833	2.21787
18.3	2.21787
18.3167	2.21787
18.3333	2.2191
18.35	2.2191
18.3667	2.2191
18.3833	2.18529
18.4	2.18529
18.4167	2.18529
18.4333	2.18989
18.45	2.18989
18.4667	2.18658
18.4833	2.18658
18.5	2.20275
18.5167	2.20275
18.5333	2.20275
18.55	2.20687
18.5667	2.20687
18.5833	2.2106
18.6	2.21412
18.6167	2.21412
18.6333	2.21412
18.65	2.18148
18.6667	2.18148
18.6833	2.19672
18.7	2.19672
18.7167	2.19672
18.7333	2.18067
18.75	2.18067
18.7667	2.19652
18.7833	2.19001
18.8	2.19001
18.8167	2.19001
18.8333	2.17969
18.85	2.17969
18.8667	2.18192
18.8833	2.18192
18.9	2.18192
18.9167	2.17982
18.9333	2.17982
18.95	2.19072
18.9667	2.19072
18.9833	2.16915
19	2.16915
19.0167	2.19057
19.0333	2.19057
19.05	2.19057
19.0667	2.19057
19.0833	2.19057
19.1	2.18761
19.1167	2.18761
19.1333	2.1916
19.15	2.1916
19.1667	2.18526
19.1833	2.18526
19.2	2.18526
19.2167	2.16653
19.2333	2.16653
19.25	2.17145
19.2667	2.17145
19.2833	2.19352
19.3	2.19352
19.3167	2.18545
19.3333	2.18545
19.35	2.18943
19.3667	2.18943
19.3833	2.18724
19.4	2.18724
19.4167	2.18736
19.4333	2.18736
19.45	2.1642
19.4667	2.1642
19.4833	2.1642
19.5	2.16311
19.5167	2.16311
19.5333	2.16534
19.55	2.16534
19.5667	2.16477
19.5833	2.16477
19.6	2.18407
19.6167	2.18407
19.6333	2.1887
19.65	2.1887
19.6667	2.18223
19.6833	2.18223
19.7	2.18223
19.7167	2.1677
19.7333	2.1816
19.75	2.1816
19.7667	2.1816
19.7833	2.16385
19.8	2.16385
19.8167	2.16385
19.8333	2.16299
19.85	2.16299
19.8667	2.17216
19.8833	2.17216
19.9	2.17607
19.9167	2.17607
19.9333	2.17143
19.95	2.17143
19.9667	2.1727
19.9833	2.1727
20	2.1727
20.0167	2.15131
20.0333	2.17746
20.05	2.17746
20.0667	2.17665
20.0833	2.17665
20.1	2.17441
20.1167	2.17441
20.1333	2.17917
20.15	2.17917
20.1667	2.17917
20.1833	2.17917
20.2	2.17917
20.2167	2.176
20.2333	2.17729
20.25	2.17729
20.2667	2.17164
20.2833	2.17164
20.3	2.17752
20.3167	2.17752
20.3333	2.17434
20.35	2.17398
20.3667	2.17398
20.3833	2.17398
20.4	2.17398
20.4167	2.16884
20.4333	2.16884
20.45	2.17614
20.4667	2.17614
20.4833	2.17371
20.5	2.17371
20.5167	2.16656
20.5333	2.16656
20.55	2.16297
20.5667	2.16297
20.5833	2.17244
20.6	2.17244
20.6167	2.17244
20.6333	2.17302
20.65	2.17302
20.6667	2.16795
20.6833	2.16795
20.7	2.16598
20.7167	2.16598
20.7333	2.16005
20.75	2.16571
20.7667	2.16571
20.7833	2.15855
20.8	2.15855
20.8167	2.16438
20.8333	2.16438
20.85	2.15961
20.8667	2.15961
20.8833	2.16065
20.9	2.16065
20.9167	2.16065
20.9333	2.16019
20.95	2.16019
20.9667	2.14391
20.9833	2.14391
21	2.14391
21.0167	2.13987
21.0333	2.15396
21.05	2.15396
21.0667	2.15396
21.0833	2.1569
21.1	2.1569
21.1167	2.1569
21.1333	2.1614
21.15	2.1614
21.1667	2.1539
21.1833	2.1539
21.2	2.16171
21.2167	2.16188
21.2333	2.16188
21.25	2.16188
21.2667	2.16188
21.2833	2.15715
21.3	2.15715
21.3167	2.15004
21.3333	2.15004
21.35	2.15229
21.3667	2.15229
21.3833	2.16179
21.4	2.16179
21.4167	2.16179
21.4333	2.14695
21.45	2.14695
21.4667	2.16466
21.4833	2.16466
21.5	2.16466
21.5167	2.16466
21.5333	2.14546
21.55	2.14546
21.5667	2.16255
21.5833	2.16255
21.6	2.14453
21.6167	2.14453
21.6333	2.13099
21.65	2.13099
21.6667	2.14257
21.6833	2.14257
21.7	2.14572
21.7167	2.14572
21.7333	2.14572
21.75	2.14572
21.7667	2.128
21.7833	2.128
21.8	2.14848
21.8167	2.14848
21.8333	2.14234
21.85	2.14234
21.8667	2.13962
21.8833	2.14613
21.9	2.14613
21.9167	2.16515
21.9333	2.16515
21.95	2.13861
21.9667	2.13861
21.9833	2.12898
22	2.12898
22.0167	2.12898
22.0333	2.12898
22.05	2.12898
22.0667	2.12898
22.0833	2.13855
22.1	2.13855
22.1167	2.14635
22.1333	2.14635
22.15	2.14517
22.1667	2.14517
22.1833	2.14517
22.2	2.12011
22.2167	2.12011
22.2333	2.12011
22.25	2.12732
22.2667	2.12732
22.2833	2.1352
22.3	2.1352
22.3167	2.1352
22.3333	2.13361
22.35	2.13361
22.3667	2.14278
22.3833	2.14278
22.4	2.14278
22.4167	2.13616
22.4333	2.13616
22.45	2.14238
22.4667	2.14238
22.4833	2.13279
22.5	2.13279
22.5167	2.13279
22.5333	2.13856
22.55	2.13856
22.5667	2.14056
22.5833	2.14056
22.6	2.12703
22.6167	2.12703
22.6333	2.12553
22.65	2.12553
22.6667	2.13142
22.6833	2.13142
22.7	2.13142
22.7167	2.13142
22.7333	2.13142
22.75	2.10596
22.7667	2.10596
22.7833	2.10596
22.8	2.10596
22.8167	2.10596
22.8333	2.10952
22.85	2.10952
22.8667	2.13654
22.8833	2.13654
22.9	2.13654
22.9167	2.13654
22.9333	2.1041
22.95	2.1041
22.9667	2.12906
22.9833	2.12906
23	2.12906
23.0167	2.13006
23.0333	2.13006
23.05	2.13902
23.0667	2.12965
23.0833	2.12965
23.1	2.1143
23.1167	2.1143
23.1333	2.12485
23.15	2.12485
23.1667	2.11987
23.1833	2.11987
23.2	2.11987
23.2167	2.11987
23.2333	2.11521
23.25	2.12519
23.2667	2.12519
23.2833	2.12519
23.3	2.12519
23.3167	2.12519
23.3333	2.09139
23.35	2.09139
23.3667	2.11726
23.3833	2.11726
23.4	2.11726
23.4167	2.1262
23.4333	2.1262
23.45	2.11707
23.4667	2.11707
23.4833	2.11707
23.5	2.1012
23.5167	2.11956
23.5333	2.11956
23.55	2.11956
23.5667	2.09179
23.5833	2.09179
23.6	2.10335
23.6167	2.10335
23.6333	2.10335
23.65	2.10335
23.6667	2.11358
23.6833	2.11358
23.7	2.09701
23.7167	2.09701
23.7333	2.12007
23.75	2.12007
23.7667	2.12029
23.7833	2.1256
23.8	2.1256
23.8167	2.1256
23.8333	2.11832
23.85	2.11832
23.8667	2.08762
23.8833	2.08762
23.9	2.08637
23.9167	2.08637
23.9333	2.08637
23.95	2.0838
23.9667	2.0838
23.9833	2.11421
24	2.11421
24.0167	2.09346
24.0333	2.09346
24.05	2.09346
24.0667	2.08746
24.0833	2.12701
24.1	2.12701
24.1167	2.11643
24.1333	2.11643
24.15	2.08929
24.1667	2.08929
24.1833	2.08929
24.2	2.08892
24.2167	2.08892
24.2333	2.09107
24.25	2.09107
24.2667	2.08561
24.2833	2.08561
24.3	2.11038
24.3167	2.11038
24.3333	2.11038
24.35	2.0859
24.3667	2.0859
24.3833	2.08911
24.4	2.08911
24.4167	2.11844
24.4333	2.11844
24.45	2.11844
24.4667	2.11844
24.4833	2.12253
24.5	2.12723
24.5167	2.12723
24.5333	2.11118
24.55	2.11118
24.5667	2.10126
24.5833	2.10126
24.6	2.10126
24.6167	2.08263
24.6333	2.1003
24.65	2.1003
24.6667	2.10121
24.6833	2.10121
24.7	2.11289
24.7167	2.11289
24.7333	2.07977
24.75	2.07977
24.7667	2.08234
24.7833	2.08234
24.8	2.11399
24.8167	2.11399
24.8333	2.11399
24.85	2.08154
24.8667	2.08154
24.8833	2.10566
24.9	2.10566
24.9167	2.07662
24.9333	2.07662
24.95	2.08039
24.9667	2.08039
24.9833	2.08039
25	2.08039
25.0167	2.10599
25.0333	2.10599
25.05	2.08811
25.0667	2.08811
25.0833	2.09651
25.1	2.09651
25.1167	2.09651
25.1333	2.09651
25.15	2.09651
25.1667	2.09651
25.1833	2.09651
25.2	2.09651
25.2167	2.09651
25.2333	2.09651
25.25	2.07415
25.2667	2.07415
25.2833	2.07415
25.3	2.07037
25.3167	2.07037
25.3333	2.07037
25.35	2.08675
25.3667	2.08675
25.3833	2.09402
25.4	2.09402
25.4167	2.07693
25.4333	2.07693
25.45	2.07693
25.4667	2.09182
25.4833	2.09182
25.5	2.09182
25.5167	2.09182
25.5333	2.09182
25.55	2.07509
25.5667	2.07509
25.5833	2.07456
25.6	2.07456
25.6167	2.06735
25.6333	2.06735
25.65	2.09842
25.6667	2.08523
25.6833	2.08523
25.7	2.08523
25.7167	2.08523
25.7333	2.08523
25.75	2.06799
25.7667	2.06799
25.7833	2.06799
25.8	2.06972
25.8167	2.06972
25.8333	2.06972
25.85	2.06972
25.8667	2.07015
25.8833	2.07015
25.9	2.06742
25.9167	2.06742
25.9333	2.07547
25.95	2.07547
25.9667	2.08512
25.9833	2.08512
26	2.06564
26.0167	2.09707
26.0333	2.09707
26.05	2.09707
26.0667	2.06524
26.0833	2.06524
26.1	2.0781
26.1167	2.0781
26.1333	2.0781
26.15	2.06516
26.1667	2.06516
26.1833	2.06066
26.2	2.06066
26.2167	2.06232
26.2333	2.06232
26.25	2.08004
26.2667	2.08004
26.2833	2.07414
26.3	2.07414
26.3167	2.08698
26.3333	2.08698
26.35	2.07069
26.3667	2.07069
26.3833	2.10078
26.4	2.10078
26.4167	2.10078
26.4333	2.10078
26.45	2.10078
26.4667	2.05833
26.4833	2.05833
26.5	2.06175
26.5167	2.06175
26.5333	2.06175
26.55	2.06316
26.5667	2.06316
26.5833	2.06537
26.6	2.06537
26.6167	2.05932
26.6333	2.05932
26.65	2.05932
26.6667	2.05932
26.6833	2.05932
26.7	2.05479
26.7167	2.05479
26.7333	2.05479
26.75	2.06144
26.7667	2.06144
26.7833	2.05946
26.8	2.05946
26.8167	2.07706
26.8333	2.07706
26.85	2.05892
26.8667	2.05892
26.8833	2.05892
26.9	2.0627
26.9167	2.0627
26.9333	2.06955
26.95	2.06955
26.9667	2.05872
26.9833	2.05872
27	2.06035
27.0167	2.06035
27.0333	2.07905
27.05	2.07905
27.0667	2.07905
27.0833	2.06331
27.1	2.06331
27.1167	2.0564
27.1333	2.0564
27.15	2.0564
27.1667	2.06194
27.1833	2.06194
27.2	2.05346
27.2167	2.05346
27.2333	2.06772
27.25	2.06772
27.2667	2.06208
27.2833	2.06208
27.3	2.05028
27.3167	2.05028
27.3333	2.07248
27.35	2.07248
27.3667	2.0668
27.3833	2.0668
27.4	2.0668
27.4167	2.06609
27.4333	2.06609
27.45	2.06399
27.4667	2.06399
27.4833	2.06399
27.5	2.06313
27.5167	2.06313
27.5333	2.06299
27.55	2.08389
27.5667	2.08389
27.5833	2.08389
27.6	2.08389
27.6167	2.06486
27.6333	2.06486
27.65	2.07958
27.6667	2.07958
27.6833	2.06571
27.7	2.06571
27.7167	2.06571
27.7333	2.06897
27.75	2.06897
27.7667	2.06897
27.7833	2.06897
27.8	2.0706
27.8167	2.0706
27.8333	2.06336
27.85	2.06336
27.8667	2.05289
27.8833	2.05289
27.9	2.06609
27.9167	2.06609
27.9333	2.06609
27.95	2.06609
27.9667	2.07939
27.9833	2.07939
28	2.07939
28.0167	2.05468
28.0333	2.07643
28.05	2.07643
28.0667	2.0604
28.0833	2.0604
28.1	2.0604
28.1167	2.04422
28.1333	2.05409
28.15	2.05409
28.1667	2.05409
28.1833	2.04781
28.2	2.04781
28.2167	2.04781
28.2333	2.04781
28.25	2.04781
28.2667	2.0437
28.2833	2.0437
28.3	2.04427
28.3167	2.04427
28.3333	2.0667
28.35	2.0667
28.3667	2.04152
28.3833	2.04152
28.4	2.04152
28.4167	2.04152
28.4333	2.04152
28.45	2.03797
28.4667	2.03797
28.4833	2.05245
28.5	2.05245
28.5167	2.05245
28.5333	2.05245
28.55	2.05245
28.5667	2.05032
28.5833	2.05032
28.6	2.04184
28.6167	2.04184
28.6333	2.04184
28.65	2.04184
28.6667	2.04184
28.6833	2.03881
28.7	2.03881
28.7167	2.04268
28.7333	2.04268
28.75	2.04268
28.7667	2.04268
28.7833	2.04268
28.8	2.04268
28.8167	2.04268
28.8333	2.04572
28.85	2.04572
28.8667	2.04572
28.8833	2.04572
28.9	2.04572
28.9167	2.04469
28.9333	2.04469
28.95	2.0622
28.9667	2.0622
28.9833	2.04324
29	2.04324
29.0167	2.04149
29.0333	2.04149
29.05	2.04149
29.0667	2.04149
29.0833	2.04149
29.1	2.03752
29.1167	2.03752
29.1333	2.04187
29.15	2.04187
29.1667	2.05134
29.1833	2.05134
29.2	2.05161
29.2167	2.05161
29.2333	2.05161
29.25	2.04364
29.2667	2.04364
29.2833	2.04014
29.3	2.04014
29.3167	2.04014
29.3333	2.04984
29.35	2.04984
29.3667	2.04984
29.3833	2.04984
29.4	2.03267
29.4167	2.03267
29.4333	2.03267
29.45	2.03267
29.4667	2.03267
29.4833	2.04361
29.5	2.04361
29.5167	2.06286
29.5333	2.06286
29.55	2.06286
29.5667	2.06286
29.5833	2.04433
29.6	2.04433
29.6167	2.04433
29.6333	2.04472
29.65	2.04472
29.6667	2.04472
29.6833	2.04587
29.7	2.04587
29.7167	2.04587
29.7333	2.04587
29.75	2.04773
29.7667	2.04773
29.7833	2.04773
29.8	2.04773
29.8167	2.04773
29.8333	2.04773
29.85	2.05479
29.8667	2.05479
29.8833	2.05479
29.9	2.04651
29.9167	2.04651
29.9333	2.04651
29.95	2.04651
29.9667	2.04651
29.9833	2.04651
30	2.04761
30.0167	2.04761
30.0333	2.04761
30.05	2.04761
30.0667	2.06524
30.0833	2.06524
30.1	2.05196
30.1167	2.05196
30.1333	2.05194
30.15	2.05194
30.1667	2.05736
30.1833	2.05736
30.2	2.05297
30.2167	2.05297
30.2333	2.05297
30.25	2.04871
30.2667	2.04871
30.2833	2.01142
30.3	2.01142
30.3167	2.05324
30.3333	2.05324
30.35	2.04597
30.3667	2.04597
30.3833	2.05277
30.4	2.05277
30.4167	2.04977
30.4333	2.04977
30.45	2.06215
30.4667	2.06215
30.4833	2.06215
30.5	2.06215
30.5167	2.06215
30.5333	2.04578
30.55	2.04578
30.5667	2.04578
30.5833	2.05494
30.6	2.05494
30.6167	2.05494
30.6333	2.05761
30.65	2.05761
30.6667	2.04986
30.6833	2.04986
30.7	2.05746
30.7167	2.06056
30.7333	2.06056
30.75	2.05236
30.7667	2.05236
30.7833	2.05787
30.8	2.05787
30.8167	2.05787
30.8333	2.06084
30.85	2.06084
30.8667	2.05622
30.8833	2.05622
30.9	2.05622
30.9167	2.05622
30.9333	2.05895
30.95	2.05895
30.9667	2.06911
30.9833	2.06911
31	2.06911
31.0167	2.05796
31.0333	2.05796
31.05	2.06282
31.0667	2.05641
31.0833	2.05641
31.1	2.05265
31.1167	2.05721
31.1333	2.05721
31.15	2.05721
31.1667	2.06182
31.1833	2.05825
31.2	2.05825
31.2167	2.05294
31.2333	2.05294
31.25	2.04999
31.2667	2.04999
31.2833	2.06676
31.3	2.06676
31.3167	2.06168
31.3333	2.06168
31.35	2.06168
31.3667	2.06168
31.3833	2.04222
31.4	2.0568
31.4167	2.0568
31.4333	2.0568
31.45	2.02216
31.4667	2.02216
31.4833	2.04978
31.5	2.04978
31.5167	2.03122
31.5333	2.03122
31.55	2.06244
31.5667	2.05095
31.5833	2.05095
31.6	2.06307
31.6167	2.06307
31.6333	2.03406
31.65	2.03406
31.6667	2.03406
31.6833	2.05102
31.7	2.05102
31.7167	2.05102
31.7333	2.07027
31.75	2.07027
31.7667	2.02391
31.7833	2.02391
31.8	2.04631
31.8167	2.04631
31.8333	2.05433
31.85	2.05433
31.8667	1.99503
31.8833	1.99503
31.9	2.01648
31.9167	2.01648
31.9333	2.05163
31.95	2.05163
31.9667	2.05163
31.9833	2.05163
32	2.03106
32.0167	2.03399
32.0333	2.03399
32.05	2.03399
32.0667	2.03399
32.0833	2.05544
32.1	2.05544
32.1167	2.03086
32.1333	2.03086
32.15	2.04173
32.1667	2.04173
32.1833	2.03558
32.2	2.03558
32.2167	2.03558
32.2333	2.02866
32.25	2.02866
32.2667	2.04689
32.2833	2.04689
32.3	2.03924
32.3167	2.03924
32.3333	2.03924
32.35	2.04532
32.3667	2.04532
32.3833	2.01942
32.4	2.01942
32.4167	2.03335
32.4333	2.03335
32.45	2.03335
32.4667	2.03335
32.4833	2.03335
32.5	2.05019
32.5167	2.05019
32.5333	2.0314
32.55	2.04965
32.5667	2.04965
32.5833	2.04965
32.6	2.04965
32.6167	2.04965
32.6333	2.04965
32.65	2.0283
32.6667	2.0283
32.6833	2.0283
32.7	2.0283
32.7167	2.0283
32.7333	2.0283
32.75	2.0283
32.7667	2.02842
32.7833	2.03786
32.8	2.03786
32.8167	2.02552
32.8333	2.02552
32.85	2.02552
32.8667	2.02105
32.8833	2.02105
32.9	2.02105
32.9167	2.02105
32.9333	2.02105
32.95	2.03161
32.9667	2.03161
32.9833	2.03161
33	2.02834
33.0167	2.02834
33.0333	2.0129
33.05	2.0129
33.0667	2.0129
33.0833	2.03666
33.1	2.03666
33.1167	2.03666
33.1333	2.03666
33.15	2.03666
33.1667	2.03666
33.1833	2.01457
33.2	2.01457
33.2167	2.01457
33.2333	2.01526
33.25	2.01526
33.2667	2.01058
33.2833	2.01058
33.3	2.01058
[truncated: 2 more rows]

## Sheet: 2e
t (min)	interfacial tension (mN/m)
0.0166667	0.1594
0.0333333	0.153972
0.05	0.150515
0.0666667	0.149574
0.0833333	0.14425
0.1	0.14055
0.116667	0.136763
0.133333	0.128777
0.15	0.124777
0.166667	0.117181
0.183333	0.114785
0.2	0.109752
0.216667	0.105751
0.233333	0.103645
0.25	0.099542
0.266667	0.096406
0.283333	0.094444
0.3	0.093832
0.316667	0.092406
0.333333	0.092161
0.333333	0.091831
0.35	0.090898
0.366667	0.090101
0.383333	0.089956
0.4	0.089193
0.416667	0.087824
0.433333	0.087309
0.45	0.086785
0.466667	0.086283
0.483333	0.085311
0.5	0.085007
0.516667	0.084181
0.533333	0.08356
0.55	0.082941
0.566667	0.082546
0.583333	0.08198
0.6	0.08104
0.616667	0.080721
0.633333	0.08022
0.65	0.080019
0.666667	0.079123
0.683333	0.078858
0.7	0.077872
0.716667	0.078585
0.733333	0.077959
0.75	0.077333
0.766667	0.076838
0.783333	0.076375
0.8	0.075958
0.816667	0.075576
0.833333	0.075562
0.85	0.075176
0.866667	0.074896
0.883333	0.07443
0.9	0.074696
0.916667	0.073899
0.933333	0.073725
0.95	0.073493
0.966667	0.073716
0.983333	0.073258
1	0.072667
1.01667	0.072714
1.03333	0.072407
1.05	0.071996
1.06667	0.072435
1.08333	0.071498
1.1	0.071887
1.11667	0.071179
1.13333	0.07145
1.15	0.071504
1.16667	0.07111
1.18333	0.070688
1.2	0.070769
1.21667	0.07054
1.23333	0.070116
1.25	0.069797
1.26667	0.069666
1.28333	0.069352
1.3	0.069295
1.31667	0.069132
1.33333	0.068382
1.35	0.068762
1.36667	0.068326
1.38333	0.067993
1.4	0.067866
1.41667	0.067493
1.43333	0.067109
1.45	0.06713
1.46667	0.066861
1.48333	0.066603
1.5	0.065889
1.51667	0.065705
1.53333	0.065646
1.55	0.065252
1.56667	0.065553
1.58333	0.064978
1.6	0.064857
1.61667	0.064466
1.63333	0.06437
1.65	0.064054
1.66667	0.063779
1.68333	0.063777
1.7	0.063316
1.71667	0.062807
1.73333	0.062932
1.75	0.062483
1.76667	0.062171
1.78333	0.062008
1.8	0.061804
1.81667	0.061502
1.83333	0.061267
1.85	0.061311
1.86667	0.060958
1.88333	0.060703
1.9	0.060585
1.91667	0.060349
1.93333	0.059839
1.95	0.059686
1.96667	0.059865
1.98333	0.059399
2	0.059241
2.01667	0.058859
2.03333	0.058972
2.05	0.058972
2.06667	0.058309
2.08333	0.058205
2.1	0.057907
2.11667	0.057758
2.13333	0.057758
2.15	0.057758
2.16667	0.05506
2.18333	0.05506
2.2	0.05458
2.21667	0.054877
2.23333	0.056707
2.25	0.056249
2.26667	0.055328
2.28333	0.056128
2.3	0.055968
2.31667	0.05558
2.33333	0.055653
2.35	0.055371
2.36667	0.055208
2.38333	0.055013
2.4	0.0547
2.41667	0.054925
2.43333	0.054542
2.45	0.054469
2.46667	0.054324
2.48333	0.054297
2.5	0.054098
2.51667	0.054103
2.53333	0.053994
2.55	0.053705
2.56667	0.053514
2.58333	0.053594
2.6	0.05344
2.61667	0.053315
2.63333	0.053141
2.65	0.052909
2.66667	0.052826
2.68333	0.052678
2.7	0.052508
2.71667	0.052254
2.73333	0.052279
2.75	0.051917
2.76667	0.052065
2.78333	0.051914
2.8	0.051782
2.81667	0.051638
2.83333	0.051395
2.85	0.051544
2.86667	0.051209
2.88333	0.047945
2.9	0.051036
2.91667	0.050715
2.93333	0.050701
2.95	0.050555
2.96667	0.0503
2.98333	0.050176
3	0.050135
3.01667	0.049968
3.03333	0.049686
3.05	0.049846
3.06667	0.049726
3.08333	0.049593
3.1	0.049346
3.11667	0.049296
3.13333	0.0493
3.15	0.048926
3.16667	0.048902
3.18333	0.04902
3.2	0.048661
3.21667	0.048853
3.23333	0.048485
3.25	0.048276
3.26667	0.047975
3.28333	0.048069
3.3	0.047929
3.31667	0.047912
3.33333	0.047619
3.35	0.047468
3.36667	0.047638
3.38333	0.047337
3.4	0.04728
3.41667	0.047188
3.43333	0.047112
3.45	0.047072
3.46667	0.047148
3.48333	0.046995
3.5	0.046741
3.51667	0.046688
3.53333	0.046587
3.55	0.046572
3.56667	0.044083
3.58333	0.0464
3.6	0.046253
3.61667	0.0462
3.63333	0.046015
3.65	0.045929
3.66667	0.045944
3.68333	0.043604
3.7	0.045771
3.71667	0.045653
3.73333	0.043408
3.75	0.045621
3.76667	0.045396
3.78333	0.045425
3.8	0.045382
3.81667	0.045452
3.83333	0.045213
3.85	0.045113
3.86667	0.04502
3.88333	0.04502
3.9	0.04502
3.91667	0.04502
3.93333	0.040985
3.95	0.040985
3.96667	0.042224
3.98333	0.042224
4	0.042224
4.01667	0.042011
4.03333	0.041971
4.05	0.041971
4.06667	0.041971
4.08333	0.041971
4.1	0.041971
4.11667	0.041971
4.13333	0.041971
4.15	0.040906
4.16667	0.040906
4.18333	0.040811
4.2	0.040811
4.21667	0.043104
4.23333	0.043127
4.25	0.042957
4.26667	0.042884
4.28333	0.043044
4.3	0.04276
4.31667	0.042779
4.33333	0.042915
4.35	0.042628
4.36667	0.042531
4.38333	0.042582
4.4	0.042491
4.41667	0.042557
4.43333	0.04245
4.45	0.042538
4.46667	0.042391
4.48333	0.042401
4.5	0.042331
4.51667	0.042242
4.53333	0.042014
4.55	0.042068
4.56667	0.041878
4.58333	0.041914
4.6	0.041985
4.61667	0.042014
4.63333	0.041981
4.65	0.041981
4.66667	0.042003
4.68333	0.041834
4.7	0.041797
4.71667	0.041894
4.73333	0.041734
4.75	0.041829
4.76667	0.04175
4.78333	0.038474
4.8	0.041746
4.81667	0.038733
4.83333	0.03921
4.85	0.038733
4.86667	0.041516
4.88333	0.038201
4.9	0.041698
4.91667	0.038431
4.93333	0.041639
4.95	0.041554
4.96667	0.041659
4.98333	0.041695
5	0.041696
5.01667	0.041686
5.03333	0.041676
5.05	0.041666
5.06667	0.041656
5.08333	0.041646
5.1	0.041636
5.11667	0.041626
5.13333	0.041616
5.15	0.041606
5.16667	0.041596
5.18333	0.041586
5.2	0.041576
5.21667	0.041566
5.23333	0.041556
5.25	0.041546
5.26667	0.041536
5.28333	0.041526
5.3	0.041516
5.31667	0.041506
5.33333	0.041496
5.35	0.041486
5.36667	0.041476
5.38333	0.041466
5.4	0.041456
5.41667	0.041446
5.43333	0.041436
5.45	0.041426
5.46667	0.041416
5.48333	0.041406
5.5	0.041396
5.51667	0.041386
5.53333	0.041376
5.55	0.041366
5.56667	0.041356
5.58333	0.041346
5.6	0.041336
5.61667	0.041326
5.63333	0.041316
5.65	0.041306
5.66667	0.041296
5.68333	0.041286
5.7	0.041276
5.71667	0.041266
5.73333	0.041256
5.75	0.041246
5.76667	0.041236
5.78333	0.041226
5.8	0.041216
5.81667	0.041206
5.83333	0.041196
5.85	0.041186
5.86667	0.041176
5.88333	0.041166
5.9	0.041156
5.91667	0.041146
5.93333	0.041136
5.95	0.041126
5.96667	0.041116
5.98333	0.041106
6	0.041096
6.01667	0.041086
6.03333	0.041076
6.05	0.041066
6.06667	0.041056
6.08333	0.041046
6.1	0.041036
6.11667	0.041026
6.13333	0.041016
6.15	0.041006
6.16667	0.040996
6.18333	0.040986
6.2	0.040976
6.21667	0.040976
6.23333	0.040976
6.25	0.040976
6.26667	0.040976
6.28333	0.040976
6.3	0.040976
6.31667	0.040976
6.33333	0.040976
6.35	0.040976
6.36667	0.040976
6.38333	0.040976
6.4	0.040976
6.41667	0.040976
6.43333	0.040976
6.45	0.040976
6.46667	0.040976
6.48333	0.040976
6.5	0.040976
6.51667	0.040976
6.53333	0.040976
6.55	0.040976
6.56667	0.040976
6.58333	0.040976
6.6	0.040976
6.61667	0.040976
6.63333	0.040976
6.65	0.040976
6.66667	0.040976
6.68333	0.040976
6.7	0.040976
6.71667	0.040976
6.73333	0.040976
6.75	0.040976
6.76667	0.040976
6.78333	0.040976
6.8	0.040976
6.81667	0.040976
6.83333	0.040976
6.85	0.040976
6.86667	0.040976
6.88333	0.040976
6.9	0.040976
6.91667	0.040976
6.93333	0.040976
6.95	0.040976
6.96667	0.040976
6.98333	0.040976
7	0.040976
7.01667	0.040976
7.03333	0.040976
7.05	0.040976
7.06667	0.040976
7.08333	0.040976
7.1	0.040976
7.11667	0.040976
7.13333	0.040976
7.15	0.040976
7.16667	0.040976
7.18333	0.040976
7.2	0.040976
7.21667	0.040976
7.23333	0.040976
7.25	0.040976
7.26667	0.040976
7.28333	0.040976
7.3	0.040976
7.31667	0.040976
7.33333	0.040976
7.35	0.040976
7.36667	0.040976
7.38333	0.040976
7.4	0.040976
7.41667	0.040976
7.43333	0.040976
7.45	0.040976
7.46667	0.040976
7.48333	0.040976
7.5	0.040976
7.51667	0.040976
7.53333	0.040976
7.55	0.040976
7.56667	0.040976
7.58333	0.040976
7.6	0.040976
7.61667	0.040976
7.63333	0.040976
7.65	0.040976
7.66667	0.040976
7.68333	0.040976
7.7	0.040976
7.71667	0.040976
7.73333	0.040976
7.75	0.040976
7.76667	0.040976
7.78333	0.040976
7.8	0.040976
7.81667	0.040976
7.83333	0.040976
7.85	0.040976
7.86667	0.040976
7.88333	0.040976
7.9	0.040976
7.91667	0.040976
7.93333	0.040976
7.95	0.040976
7.96667	0.040976
7.98333	0.040976
8	0.040976
8.01667	0.040976
8.03333	0.040976
8.05	0.040976
8.06667	0.040976
8.08333	0.040976
8.1	0.040976
8.11667	0.040976
8.13333	0.040976
8.15	0.040976
8.16667	0.040976
8.18333	0.040976
8.2	0.040976
8.21667	0.040976
8.23333	0.040976
8.25	0.040976
8.26667	0.040976
8.28333	0.040976
8.3	0.040976
8.31667	0.040976
8.33333	0.040976
8.35	0.040976
8.36667	0.040976
8.38333	0.040976
8.4	0.040976
8.41667	0.040976
8.43333	0.040976
8.45	0.040976
8.46667	0.040976
8.48333	0.040976
8.5	0.040976
8.51667	0.040976
8.53333	0.040976
8.55	0.040976
8.56667	0.040976
8.58333	0.040976
8.6	0.040976
8.61667	0.040976
8.63333	0.040976
8.65	0.040976
8.66667	0.040976
8.68333	0.040976
8.7	0.040976
8.71667	0.040976
8.73333	0.040976
8.75	0.040976
8.76667	0.040976
8.78333	0.040976
8.8	0.040976
8.81667	0.040976
8.83333	0.040976
8.85	0.040976
8.86667	0.040976
8.88333	0.040976
8.9	0.040976
8.91667	0.040976
8.93333	0.040976
8.95	0.040976
8.96667	0.040976
8.98333	0.040976
9	0.040976
9.01667	0.040976
9.03333	0.040976
9.05	0.040976
9.06667	0.040976
9.08333	0.040976
9.1	0.040976
9.11667	0.040976
9.13333	0.040976
9.15	0.040976
9.16667	0.040976
9.18333	0.040976
9.2	0.040976
9.21667	0.040976
9.23333	0.040976
9.25	0.040976
9.26667	0.040976
9.28333	0.040976
9.3	0.040976
9.31667	0.040976
9.33333	0.040976
9.35	0.040976
9.36667	0.040976
9.38333	0.040976
9.4	0.040976
9.41667	0.040976
9.43333	0.040976
9.45	0.040976
9.46667	0.040976
9.48333	0.040976
9.5	0.040976
9.51667	0.040976
9.53333	0.040976
9.55	0.040976
9.56667	0.040976
9.58333	0.040976
9.6	0.040976
9.61667	0.040976
9.63333	0.040976
9.65	0.040976
9.66667	0.040976
9.68333	0.040976
9.7	0.040976
9.71667	0.040976
9.73333	0.040976
9.75	0.040976
9.76667	0.040976
9.78333	0.040976
9.8	0.040976
9.81667	0.040976
9.83333	0.040976
9.85	0.040976
9.86667	0.040976
9.88333	0.040976
9.9	0.040976
9.91667	0.040976
9.93333	0.040976
9.95	0.040976
9.96667	0.040976
9.98333	0.040976
10	0.040976
10.0167	0.040976
10.0333	0.040976
10.05	0.040976
10.0667	0.040976
10.0833	0.040976
10.1	0.040976
10.1167	0.040976
10.1333	0.040976
10.15	0.040976
10.1667	0.040976
10.1833	0.040976
10.2	0.040976
10.2167	0.040976
10.2333	0.040976
10.25	0.040976
10.2667	0.040976
10.2833	0.040976
10.3	0.040976
10.3167	0.040976
10.3333	0.040976
10.35	0.040976
10.3667	0.040976
10.3833	0.040976
10.4	0.040976
10.4167	0.040976
10.4333	0.040976
10.45	0.040976
10.4667	0.040976
10.4833	0.040976
10.5	0.040976
10.5167	0.040976
10.5333	0.040976
10.55	0.040976
10.5667	0.040976
10.5833	0.040976
10.6	0.040976
10.6167	0.040976
10.6333	0.040976
10.65	0.040976
10.6667	0.040976
10.6833	0.040976
10.7	0.040976
10.7167	0.040976
10.7333	0.040976
10.75	0.040976
10.7667	0.040976
10.7833	0.040976
10.8	0.040976
10.8167	0.040976
10.8333	0.040976
10.85	0.040976
10.8667	0.040976
10.8833	0.040976
10.9	0.040976
10.9167	0.040976
10.9333	0.040976
10.95	0.040976
10.9667	0.040976
10.9833	0.040976
11	0.040976
11.0167	0.040976
11.0333	0.040976
11.05	0.040976
11.0667	0.040976
11.0833	0.040976
11.1	0.040976
11.1167	0.040976
11.1333	0.040976
11.15	0.040976
11.1667	0.040976
11.1833	0.040976
11.2	0.040976
11.2167	0.040976
11.2333	0.040976
11.25	0.040976
11.2667	0.040976
11.2833	0.040976
11.3	0.040976
11.3167	0.040976
11.3333	0.040976
11.35	0.040976
11.3667	0.040976
11.3833	0.040976
11.4	0.040976
11.4167	0.040976
11.4333	0.040976
11.45	0.040976
11.4667	0.040976
11.4833	0.040976
11.5	0.040976
11.5167	0.040976
11.5333	0.040976
11.55	0.040976
11.5667	0.040976
11.5833	0.040976
11.6	0.040976
11.6167	0.040976
11.6333	0.040976
11.65	0.040976
11.6667	0.040976
11.6833	0.040976
11.7	0.040976
11.7167	0.040976
11.7333	0.040976
11.75	0.040976
11.7667	0.040976
11.7833	0.040976
11.8	0.040976
11.8167	0.040976
11.8333	0.040976
11.85	0.040976
11.8667	0.040976
11.8833	0.040976
11.9	0.040976
11.9167	0.040976
11.9333	0.040976
11.95	0.040976
11.9667	0.040976
11.9833	0.040976
12	0.040976
12.0167	0.040976
12.0333	0.040976
12.05	0.040976
12.0667	0.040976
12.0833	0.040976
12.1	0.040976
12.1167	0.040976
12.1333	0.040976
12.15	0.040976
12.1667	0.040976
12.1833	0.040976
12.2	0.040976
12.2167	0.040976
12.2333	0.040976
12.25	0.040976
12.2667	0.040976
12.2833	0.040976
12.3	0.040976
12.3167	0.040976
12.3333	0.040976
12.35	0.040976
12.3667	0.040976
12.3833	0.040976
12.4	0.040976
12.4167	0.040976
12.4333	0.040976
12.45	0.040976
12.4667	0.040976
12.4833	0.040976
12.5	0.040976
12.5167	0.040976
12.5333	0.040976
12.55	0.040976
12.5667	0.040976
12.5833	0.040976
12.6	0.040976
12.6167	0.040976
12.6333	0.040976
12.65	0.040976
12.6667	0.040976
12.6833	0.040976
12.7	0.040976
12.7167	0.040976
12.7333	0.040976
12.75	0.040976
12.7667	0.040976
12.7833	0.040976
12.8	0.040976
12.8167	0.040976
12.8333	0.040976
12.85	0.040976
12.8667	0.040976
12.8833	0.040976
12.9	0.040976
12.9167	0.040976
12.9333	0.040976
12.95	0.040976
12.9667	0.040976
12.9833	0.040976
13	0.040976
13.0167	0.040976
13.0333	0.040976
13.05	0.040976
13.0667	0.040976
13.0833	0.040976
13.1	0.040976
13.1167	0.040976
13.1333	0.040976
13.15	0.040976
13.1667	0.040976
13.1833	0.040976
13.2	0.040976
13.2167	0.040976
13.2333	0.040976
13.25	0.040976
13.2667	0.040976
13.2833	0.040976
13.3	0.040976
13.3167	0.040976
13.3333	0.040976
13.35	0.040976
13.3667	0.040976
13.3833	0.040976
13.4	0.040976
13.4167	0.040976
13.4333	0.040976
13.45	0.040976
13.4667	0.040976
13.4833	0.040976
13.5	0.040976
13.5167	0.040976
13.5333	0.040976
13.55	0.040976
13.5667	0.040976
13.5833	0.040976
13.6	0.040976
13.6167	0.040976
13.6333	0.040976
13.65	0.040976
13.6667	0.040976
13.6833	0.040976
13.7	0.040976
13.7167	0.040976
13.7333	0.040976
13.75	0.040976
13.7667	0.040976
13.7833	0.040976
13.8	0.040976
13.8167	0.040976
13.8333	0.040976
13.85	0.040976
13.8667	0.040976
13.8833	0.040976
13.9	0.040976
13.9167	0.040976
13.9333	0.040976
13.95	0.040976
13.9667	0.040976
13.9833	0.040976
14	0.040976
14.0167	0.040976
14.0333	0.040976
14.05	0.040976
14.0667	0.040976
14.0833	0.040976
14.1	0.040976
14.1167	0.040976
14.1333	0.040976
14.15	0.040976
14.1667	0.040976
14.1833	0.040976
14.2	0.040976
14.2167	0.040976
14.2333	0.040976
14.25	0.040976
14.2667	0.040976
14.2833	0.040976
14.3	0.040976
14.3167	0.040976
14.3333	0.040976
14.35	0.040976
14.3667	0.040976
14.3833	0.040976
14.4	0.040976
14.4167	0.040976
14.4333	0.040976
14.45	0.040976
14.4667	0.040976
14.4833	0.040976
14.5	0.040976
14.5167	0.040976
14.5333	0.040976
14.55	0.040976
14.5667	0.040976
14.5833	0.040976
14.6	0.040976
14.6167	0.040976
14.6333	0.040976
14.65	0.040976
14.6667	0.040976
14.6833	0.040976
14.7	0.040976
14.7167	0.040976
14.7333	0.040976
14.75	0.040976
14.7667	0.040976
14.7833	0.040976
14.8	0.040976
14.8167	0.040976
14.8333	0.040976
14.85	0.040976
14.8667	0.040976
14.8833	0.040976
14.9	0.040976
14.9167	0.040976
14.9333	0.040976
14.95	0.040976
14.9667	0.040976
14.9833	0.040976
15	0.040976
15.0167	0.040976
15.0333	0.040976
15.05	0.040976
15.0667	0.040976
15.0833	0.040976
15.1	0.040976
15.1167	0.040976
15.1333	0.040976
15.15	0.040976
15.1667	0.040976
15.1833	0.040976
15.2	0.040976
15.2167	0.040976
15.2333	0.040976
15.25	0.040976
15.2667	0.040976
15.2833	0.040976
15.3	0.040976
15.3167	0.040976
15.3333	0.040976
15.35	0.040976
15.3667	0.040976
15.3833	0.040976
15.4	0.040976
15.4167	0.040976
15.4333	0.040976
15.45	0.040976
15.4667	0.040976
15.4833	0.040976
15.5	0.040976
15.5167	0.040976
15.5333	0.040976
15.55	0.040976
15.5667	0.040976
15.5833	0.040976
15.6	0.040976
15.6167	0.040976
15.6333	0.040976
15.65	0.040976
15.6667	0.040976
15.6833	0.040976
15.7	0.040976
15.7167	0.040976
15.7333	0.040976
15.75	0.040976
15.7667	0.040976
15.7833	0.040976
15.8	0.040976
15.8167	0.040976
15.8333	0.040976
15.85	0.040976
15.8667	0.040976
15.8833	0.040976
15.9	0.040976
15.9167	0.040976
15.9333	0.040976
15.95	0.040976
15.9667	0.040976
15.9833	0.040976
16	0.040976
16.0167	0.040976
16.0333	0.040976
16.05	0.040976
16.0667	0.040976
16.0833	0.040976
16.1	0.040976
16.1167	0.040976
16.1333	0.040976
16.15	0.040976
16.1667	0.040976
16.1833	0.040976
16.2	0.040976
16.2167	0.040976
16.2333	0.040976
16.25	0.040976
16.2667	0.040976
16.2833	0.040976
16.3	0.040976
16.3167	0.040976
16.3333	0.040976
16.35	0.040976
16.3667	0.040976
16.3833	0.040976
16.4	0.040976
16.4167	0.040976
16.4333	0.040976
16.45	0.040976
16.4667	0.040976
16.4833	0.040976
16.5	0.040976
16.5167	0.040976
16.5333	0.040976
16.55	0.040976
16.5667	0.040976
16.5833	0.040976
16.6	0.040976
16.6167	0.040976
16.6333	0.040976
16.65	0.040976
16.6667	0.040976
16.6833	0.040976
16.7	0.040976
16.7167	0.040976
16.7333	0.040976
16.75	0.040976
16.7667	0.040976
16.7833	0.040976
16.8	0.040976
16.8167	0.040976
16.8333	0.040976
16.85	0.040976
16.8667	0.040976
16.8833	0.040976
16.9	0.040976
16.9167	0.040976
16.9333	0.040976
16.95	0.040976
16.9667	0.040976
16.9833	0.040976
17	0.040976
17.0167	0.040976
17.0333	0.040976
17.05	0.040976
17.0667	0.040976
17.0833	0.040976
17.1	0.040976
17.1167	0.040976
17.1333	0.040976
17.15	0.040976
17.1667	0.040976
17.1833	0.040976
17.2	0.040976
17.2167	0.040976
17.2333	0.040976
17.25	0.040976
17.2667	0.040976
17.2833	0.040976
17.3	0.040976
17.3167	0.040976
17.3333	0.040976
17.35	0.040976
17.3667	0.040976
17.3833	0.040976
17.4	0.040976
17.4167	0.040976
17.4333	0.040976
17.45	0.040976
17.4667	0.040976
17.4833	0.040976
17.5	0.040976
17.5167	0.040976
17.5333	0.040976
17.55	0.040976
17.5667	0.040976
17.5833	0.040976
17.6	0.040976
17.6167	0.040976
17.6333	0.040976
17.65	0.040976
17.6667	0.040976
17.6833	0.040976
17.7	0.040976
17.7167	0.040976
17.7333	0.040976
17.75	0.040976
17.7667	0.040976
17.7833	0.040976
17.8	0.040976
17.8167	0.040976
17.8333	0.040976
17.85	0.040976
17.8667	0.040976
17.8833	0.040976
17.9	0.040976
17.9167	0.040976
17.9333	0.040976
17.95	0.040976
17.9667	0.040976
17.9833	0.040976
18	0.040976
18.0167	0.040976
18.0333	0.040976
18.05	0.040976
18.0667	0.040976
18.0833	0.040976
18.1	0.040976
18.1167	0.040976
18.1333	0.040976
18.15	0.040976
18.1667	0.040976
18.1833	0.040976
18.2	0.040976
18.2167	0.040976
18.2333	0.040976
18.25	0.040976
18.2667	0.040976
18.2833	0.040976
18.3	0.040976
18.3167	0.040976
18.3333	0.040976
18.35	0.040976
18.3667	0.040976
18.3833	0.040976
18.4	0.040976
18.4167	0.040976
18.4333	0.040976
18.45	0.040976
18.4667	0.040976
18.4833	0.040976
18.5	0.040976
18.5167	0.040976
18.5333	0.040976
18.55	0.040976
18.5667	0.040976
18.5833	0.040976
18.6	0.040976
18.6167	0.040976
18.6333	0.040976
18.65	0.040976
18.6667	0.040976
18.6833	0.040976
18.7	0.040976
18.7167	0.040976
18.7333	0.040976
18.75	0.040976
18.7667	0.040976
18.7833	0.040976
18.8	0.040976
18.8167	0.040976
18.8333	0.040976
18.85	0.040976
18.8667	0.040976
18.8833	0.040976
18.9	0.040976
18.9167	0.040976
18.9333	0.040976
18.95	0.040976
18.9667	0.040976
18.9833	0.040976
19	0.040976
19.0167	0.040976
19.0333	0.040976
19.05	0.040976
19.0667	0.040976
19.0833	0.040976
19.1	0.040976
19.1167	0.040976
19.1333	0.040976
19.15	0.040976
19.1667	0.040976
19.1833	0.040976
19.2	0.040976
19.2167	0.040976
19.2333	0.040976
19.25	0.040976
19.2667	0.040976
19.2833	0.040976
19.3	0.040976
19.3167	0.040976
19.3333	0.040976
19.35	0.040976
19.3667	0.040976
19.3833	0.040976
19.4	0.040976
19.4167	0.040976
19.4333	0.040976
19.45	0.040976
19.4667	0.040976
19.4833	0.040976
19.5	0.040976
19.5167	0.040976
19.5333	0.040976
19.55	0.040976
19.5667	0.040976
19.5833	0.040976
19.6	0.040976
19.6167	0.040976
19.6333	0.040976
19.65	0.040976
19.6667	0.040976
19.6833	0.040976
19.7	0.040976
19.7167	0.040976
19.7333	0.040976
19.75	0.040976
19.7667	0.040976
19.7833	0.040976
19.8	0.040976
19.8167	0.040976
19.8333	0.040976
19.85	0.040976
19.8667	0.040976
19.8833	0.040976
19.9	0.040976
19.9167	0.040976
19.9333	0.040976
19.95	0.040976
19.9667	0.040976
19.9833	0.040976
20	0.040976
20.0167	0.040976
20.0333	0.040976
20.05	0.040976
20.0667	0.040976
20.0833	0.040976
20.1	0.040976
20.1167	0.040976
20.1333	0.040976
20.15	0.040976
20.1667	0.040976
20.1833	0.040976
20.2	0.040976
20.2167	0.040976
20.2333	0.040976
20.25	0.040976
20.2667	0.040976
20.2833	0.040976
20.3	0.040976
20.3167	0.040976
20.3333	0.040976
20.35	0.040976
20.3667	0.040976
20.3833	0.040976
20.4	0.040976
20.4167	0.040976
20.4333	0.040976
20.45	0.040976
20.4667	0.040976
20.4833	0.040976
20.5	0.040976
20.5167	0.040976
20.5333	0.040976
20.55	0.040976
20.5667	0.040976
20.5833	0.040976
20.6	0.040976
20.6167	0.040976
20.6333	0.040976
20.65	0.040976
20.6667	0.040976
20.6833	0.040976
20.7	0.040976
20.7167	0.040976
20.7333	0.040976
20.75	0.040976
20.7667	0.040976
20.7833	0.040976
20.8	0.040976
20.8167	0.040976
20.8333	0.040976
20.85	0.040976
20.8667	0.040976
20.8833	0.040976
20.9	0.040976
20.9167	0.040976
20.9333	0.040976
20.95	0.040976
20.9667	0.040976
20.9833	0.040976
21	0.040976
21.0167	0.040976
21.0333	0.040976
21.05	0.040976
21.0667	0.040976
21.0833	0.040976
21.1	0.040976
21.1167	0.040976
21.1333	0.040976
21.15	0.040976
21.1667	0.040976
21.1833	0.040976
21.2	0.040976
21.2167	0.040976
21.2333	0.040976
21.25	0.040976
21.2667	0.040976
21.2833	0.040976
21.3	0.040976
21.3167	0.040976
21.3333	0.040976
21.35	0.040976
21.3667	0.040976
21.3833	0.040976
21.4	0.040976
21.4167	0.040976
21.4333	0.040976
21.45	0.040976
21.4667	0.040976
21.4833	0.040976
21.5	0.040976
21.5167	0.040976
21.5333	0.040976
21.55	0.040976
21.5667	0.040976
21.5833	0.040976
21.6	0.040976
21.6167	0.040976
21.6333	0.040976
21.65	0.040976
21.6667	0.040976
21.6833	0.040976
21.7	0.040976
21.7167	0.040976
21.7333	0.040976
21.75	0.040976
21.7667	0.040976
21.7833	0.040976
21.8	0.040976
21.8167	0.040976
21.8333	0.040976
21.85	0.040976
21.8667	0.040976
21.8833	0.040976
21.9	0.040976
21.9167	0.040976
21.9333	0.040976
21.95	0.040976
21.9667	0.040976
21.9833	0.040976
22	0.040976
22.0167	0.040976
22.0333	0.040976
22.05	0.040976
22.0667	0.040976
22.0833	0.040976
22.1	0.040976
22.1167	0.040976
22.1333	0.040976
22.15	0.040976
22.1667	0.040976
22.1833	0.040976
22.2	0.040976
22.2167	0.040976
22.2333	0.040976
22.25	0.040976
22.2667	0.040976
22.2833	0.040976
22.3	0.040976
22.3167	0.040976
22.3333	0.040976
22.35	0.040976
22.3667	0.040976
22.3833	0.040976
22.4	0.040976
22.4167	0.040976
22.4333	0.040976
22.45	0.040976
22.4667	0.040976
22.4833	0.040976
22.5	0.040976
22.5167	0.040976
22.5333	0.040976
22.55	0.040976
22.5667	0.040976
22.5833	0.040976
22.6	0.040976
22.6167	0.040976
22.6333	0.040976
22.65	0.040976
22.6667	0.040976
22.6833	0.040976
22.7	0.040976
22.7167	0.040976
22.7333	0.040976
22.75	0.040976
22.7667	0.040976
22.7833	0.040976
22.8	0.040976
22.8167	0.040976
22.8333	0.040976
22.85	0.040976
22.8667	0.040976
22.8833	0.040976
22.9	0.040976
22.9167	0.040976
22.9333	0.040976
22.95	0.040976
22.9667	0.040976
22.9833	0.040976
23	0.040976
23.0167	0.040976
23.0333	0.040976
23.05	0.040976
23.0667	0.040976
23.0833	0.040976
23.1	0.040976
23.1167	0.040976
23.1333	0.040976
23.15	0.040976
23.1667	0.040976
23.1833	0.040976
23.2	0.040976
23.2167	0.040976
23.2333	0.040976
23.25	0.040976
23.2667	0.040976
23.2833	0.040976
23.3	0.040976
23.3167	0.040976
23.3333	0.040976
23.35	0.040976
23.3667	0.040976
23.3833	0.040976
23.4	0.040976
23.4167	0.040976
23.4333	0.040976
23.45	0.040976
23.4667	0.040976
23.4833	0.040976
23.5	0.040976
23.5167	0.040976
23.5333	0.040976
23.55	0.040976
23.5667	0.040976
23.5833	0.040976
23.6	0.040976
23.6167	0.040976
23.6333	0.040976
23.65	0.040976
23.6667	0.040976
23.6833	0.040976
23.7	0.040976
23.7167	0.040976
23.7333	0.040976
23.75	0.040976
23.7667	0.040976
23.7833	0.040976
23.8	0.040976
23.8167	0.040976
23.8333	0.040976
23.85	0.040976
23.8667	0.040976
23.8833	0.040976
23.9	0.040976
23.9167	0.040976
23.9333	0.040976
23.95	0.040976
23.9667	0.040976
23.9833	0.040976
24	0.040976
24.0167	0.040976
24.0333	0.040976
24.05	0.040976
24.0667	0.040976
24.0833	0.040976
24.1	0.040976
24.1167	0.040976
24.1333	0.040976
24.15	0.040976
24.1667	0.040976
24.1833	0.040976
24.2	0.040976
24.2167	0.040976
24.2333	0.040976
24.25	0.040976
24.2667	0.040976
24.2833	0.040976
24.3	0.040976
24.3167	0.040976
24.3333	0.040976
24.35	0.040976
24.3667	0.040976
24.3833	0.040976
24.4	0.040976
24.4167	0.040976
24.4333	0.040976
24.45	0.040976
24.4667	0.040976
24.4833	0.040976
24.5	0.040976
24.5167	0.040976
24.5333	0.040976
24.55	0.040976
24.5667	0.040976
24.5833	0.040976
24.6	0.040976
24.6167	0.040976
24.6333	0.040976
24.65	0.040976
24.6667	0.040976
24.6833	0.040976
24.7	0.040976
24.7167	0.040976
24.7333	0.040976
24.75	0.040976
24.7667	0.040976
24.7833	0.040976
24.8	0.040976
24.8167	0.040976
24.8333	0.040976
24.85	0.040976
24.8667	0.040976
24.8833	0.040976
24.9	0.040976
24.9167	0.040976
24.9333	0.040976
24.95	0.040976
24.9667	0.040976
24.9833	0.040976
25	0.040976
25.0167	0.040976
25.0333	0.040976
25.05	0.040976
25.0667	0.040976
25.0833	0.040976
25.1	0.040976
25.1167	0.040976
25.1333	0.040976
25.15	0.040976
25.1667	0.040976
25.1833	0.040976
25.2	0.040976
25.2167	0.040976
25.2333	0.040976
25.25	0.040976
25.2667	0.040976
25.2833	0.040976
25.3	0.040976
25.3167	0.040976
25.3333	0.040976
25.35	0.040976
25.3667	0.040976
25.3833	0.040976
25.4	0.040976
25.4167	0.040976
25.4333	0.040976
25.45	0.040976
25.4667	0.040976
25.4833	0.040976
25.5	0.040976
25.5167	0.040976
25.5333	0.040976
25.55	0.040976
25.5667	0.040976
25.5833	0.040976
25.6	0.040976
25.6167	0.040976
25.6333	0.040976
25.65	0.040976
25.6667	0.040976
25.6833	0.040976
25.7	0.040976
25.7167	0.040976
25.7333	0.040976
25.75	0.040976
25.7667	0.040976
25.7833	0.040976
25.8	0.040976
25.8167	0.040976
25.8333	0.040976
25.85	0.040976
25.8667	0.040976
25.8833	0.040976
25.9	0.040976
25.9167	0.040976
25.9333	0.040976
25.95	0.040976
25.9667	0.040976
25.9833	0.040976
26	0.040976
26.0167	0.040976
26.0333	0.040976
26.05	0.040976
26.0667	0.040976
26.0833	0.040976
26.1	0.040976
26.1167	0.040976
26.1333	0.040976
26.15	0.040976
26.1667	0.040976
26.1833	0.040976
26.2	0.040976
26.2167	0.040976
26.2333	0.040976
26.25	0.040976
26.2667	0.040976
26.2833	0.040976
26.3	0.040976
26.3167	0.040976
26.3333	0.040976
26.35	0.040976
26.3667	0.040976
26.3833	0.040976
26.4	0.040976
26.4167	0.040976
26.4333	0.040976
26.45	0.040976
26.4667	0.040976
26.4833	0.040976
26.5	0.040976
26.5167	0.040976
26.5333	0.040976
26.55	0.040976
26.5667	0.040976
26.5833	0.040976
26.6	0.040976
26.6167	0.040976
26.6333	0.040976
26.65	0.040976
26.6667	0.040976
26.6833	0.040976
26.7	0.040976
26.7167	0.040976
26.7333	0.040976
26.75	0.040976
26.7667	0.040976
26.7833	0.040976
26.8	0.040976
26.8167	0.040976
26.8333	0.040976
26.85	0.040976
26.8667	0.040976
26.8833	0.040976
26.9	0.040976
26.9167	0.040976
26.9333	0.040976
26.95	0.040976
26.9667	0.040976
26.9833	0.040976
27	0.040976
27.0167	0.040976
27.0333	0.040976
27.05	0.040976
27.0667	0.040976
27.0833	0.040976
27.1	0.040976
27.1167	0.040976
27.1333	0.040976
27.15	0.040976
27.1667	0.040976
27.1833	0.040976
27.2	0.040976
27.2167	0.040976
27.2333	0.040976
27.25	0.040976
27.2667	0.040976
27.2833	0.040976
27.3	0.040976
27.3167	0.040976
27.3333	0.040976
27.35	0.040976
27.3667	0.040976
27.3833	0.040976
27.4	0.040976
27.4167	0.040976
27.4333	0.040976
27.45	0.040976
27.4667	0.040976
27.4833	0.040976
27.5	0.040976
27.5167	0.040976
27.5333	0.040976
27.55	0.040976
27.5667	0.040976
27.5833	0.040976
27.6	0.040976
27.6167	0.040976
27.6333	0.040976
27.65	0.040976
27.6667	0.040976
27.6833	0.040976
27.7	0.040976
27.7167	0.040976
27.7333	0.040976
27.75	0.040976
27.7667	0.040976
27.7833	0.040976
27.8	0.040976
27.8167	0.040976
27.8333	0.040976
27.85	0.040976
27.8667	0.040976
27.8833	0.040976
27.9	0.040976
27.9167	0.040976
27.9333	0.040976
27.95	0.040976
27.9667	0.040976
27.9833	0.040976
28	0.040976
28.0167	0.040976
28.0333	0.040976
28.05	0.040976
28.0667	0.040976
28.0833	0.040976
28.1	0.040976
28.1167	0.040976
28.1333	0.040976
28.15	0.040976
28.1667	0.040976
28.1833	0.040976
28.2	0.040976
28.2167	0.040976
28.2333	0.040976
28.25	0.040976
28.2667	0.040976
28.2833	0.040976
28.3	0.040976
28.3167	0.040976
28.3333	0.040976
28.35	0.040976
28.3667	0.040976
28.3833	0.040976
28.4	0.040976
28.4167	0.040976
28.4333	0.040976
28.45	0.040976
28.4667	0.040976
28.4833	0.040976
28.5	0.040976
28.5167	0.040976
28.5333	0.040976
28.55	0.040976
28.5667	0.040976
28.5833	0.040976
28.6	0.040976
28.6167	0.040976
28.6333	0.040976
28.65	0.040976
28.6667	0.040976
28.6833	0.040976
28.7	0.040976
28.7167	0.040976
28.7333	0.040976
28.75	0.040976
28.7667	0.040976
28.7833	0.040976
28.8	0.040976
28.8167	0.040976
28.8333	0.040976
28.85	0.040976
28.8667	0.040976
28.8833	0.040976
28.9	0.040976
28.9167	0.040976
28.9333	0.040976
28.95	0.040976
28.9667	0.040976
28.9833	0.040976
29	0.040976
29.0167	0.040976
29.0333	0.040976
29.05	0.040976
29.0667	0.040976
29.0833	0.040976
29.1	0.040976
29.1167	0.040976
29.1333	0.040976
29.15	0.040976
29.1667	0.040976
29.1833	0.040976
29.2	0.040976
29.2167	0.040976
29.2333	0.040976
29.25	0.040976
29.2667	0.040976
29.2833	0.040976
29.3	0.040976
29.3167	0.040976
29.3333	0.040976
29.35	0.040976
29.3667	0.040976
29.3833	0.040976
29.4	0.040976
29.4167	0.040976
29.4333	0.040976
29.45	0.040976
29.4667	0.040976
29.4833	0.040976
29.5	0.040976
29.5167	0.040976
29.5333	0.040976
29.55	0.040976
29.5667	0.040976
29.5833	0.040976
29.6	0.040976
29.6167	0.040976
29.6333	0.040976
29.65	0.040976
29.6667	0.040976
29.6833	0.040976
29.7	0.040976
29.7167	0.040976
29.7333	0.040976
29.75	0.040976
29.7667	0.040976
29.7833	0.040976
29.8	0.040976
29.8167	0.040976
29.8333	0.040976
29.85	0.040976
29.8667	0.040976
29.8833	0.040976
29.9	0.040976
29.9167	0.040976
29.9333	0.040976
29.95	0.040976
29.9667	0.040976
29.9833	0.040976
30	0.040976

## Sheet: 3b
t_D (s)	Viscosity (Pa.s)	t_E (s)	Interfacial tension (mN/m)	std.s
0.26	9.4	0.05	0.01	0.2
0.18	4.7	0.05	0.01	0.4
0.22	6.3	0.04	0.005	0.5
0.063	1.9	0.07	0.012	0.6
0.12	3.8	0.1	0.01	0.9
		0.15	0.015	1.9

## Sheet: 3c
Droplet		BOAS		Column		Connected
Da_C	Da_D	Da_C	Da_D	Da_C	Da_D	Da_C	Da_D
0.689668	0.197402	1.89852	0.574413	0.0189852	0.574413	3.75486	4.84732
0.344834	0.197402	0.949262	0.574413	0.0126568	0.574413	2.81614	4.84732
0.229889	0.197402	0.632841	0.574413	0.0259952	0.957352	2.25291	4.84732
0.172417	0.197402	0.474631	0.574413	0.0173301	0.957352	1.12646	4.84732
0.137934	0.197402	0.379705	0.574413	0.0264013	1.13609	4.69357	5.6803
0.0689668	0.197402	0.189852	0.574413	0.0176009	1.13609	3.75486	5.6803
0.0344834	0.197402	0.0949262	0.574413	0.0804612	2.43442	1.87743	5.6803
0.0229889	0.197402	0.0632841	0.574413	0.0536408	2.43442	0.938714	5.6803
0.0172417	0.197402	0.0474631	0.574413	0.105605	3.88924	0.62581	5.6803
0.0137934	0.197402	0.0379705	0.574413	0.0704036	3.88924	21.1211	15.557
0.00689668	0.197402	2.59952	0.957352	0.563229	4.84732	14.0807	15.557
0.00459779	0.197402	1.29976	0.957352	0.375486	4.84732	10.5605	15.557
0.812349	0.240663	0.866506	0.957352	0.281614	4.84732	8.44843	15.557
0.406175	0.240663	0.649879	0.957352	0.225291	4.84732	4.22422	15.557
0.270783	0.240663	0.519903	0.957352	0.112646	4.84732	2.11211	15.557
0.203087	0.240663	0.259952	0.957352	0.0750972	4.84732	1.40807	15.557
0.16247	0.240663	0.129976	0.957352	0.649879	3.85061	21.1211	18.1774
0.0812349	0.240663	0.0866506	0.957352	0.433253	3.85061	14.0807	18.1774
0.0406175	0.240663	0.0649879	0.957352	0.32494	3.85061	10.5605	18.1774
0.0270783	0.240663	0.0519903	0.957352	0.259952	3.85061	8.44843	18.1774
0.0203087	0.240663	2.64013	1.13609	0.129976	3.85061	4.22422	18.1774
0.016247	0.240663	1.32007	1.13609	0.0866506	3.85061	2.11211	18.1774
0.00812349	0.240663	0.880045	1.13609	0.469357	5.6803	1.40807	18.1774
0.00541566	0.240663	0.660034	1.13609	0.375486	5.6803	1.05605	18.1774
0.84064	0.254342	0.528027	1.13609	0.187743	5.6803	1.43325	3.85061
0.42032	0.254342	0.264013	1.13609	0.125162	5.6803	1.32494	3.85061
0.280213	0.254342	0.132007	1.13609	1.05605	15.557	1.25995	3.85061
0.21016	0.254342	0.0880045	1.13609	0.844843	15.557	1.12998	3.85061
0.168128	0.254342	0.0660034	1.13609	0.422422	15.557	1.08665	3.85061
0.084064	0.254342	0.0528027	1.13609	0.281614	15.557	1.05605	6.39034
0.042032	0.254342	0.0804612	2.38371	0.844843	18.1774	0.704036	6.39034
0.0280213	0.254342	0.0536408	2.38371	0.422422	18.1774	1.52803	6.39034
0.021016	0.254342	8.04612	2.43442	0.281614	18.1774	1.42242	6.39034
0.0168128	0.254342	4.02306	2.43442	0.0866506	3.85061	1.21121	6.39034
0.0084064	0.254342	2.68204	2.43442	0.140807	6.39034	1.14081	6.39034
0.00560427	0.254342	2.01153	2.43442	0.375486	20.7426	26.3229	20.7426
1.10437	0.406718	1.60922	2.43442			28.1614	20.7426
0.552185	0.406718	0.804612	2.43442			18.7743	20.7426
0.368123	0.406718	0.402306	2.43442			14.0807	20.7426
0.276093	0.406718	0.268204	2.43442			11.2646	20.7426
0.220874	0.406718	0.201153	2.43442			5.63229	20.7426
0.110437	0.406718	0.160922	2.43442			2.81614	20.7426
0.0552185	0.406718	10.5605	3.88924			1.87743	20.7426
0.0368123	0.406718	5.28027	3.88924			1.40807	20.7426
0.0276092	0.406718	3.52018	3.88924			1.12646	20.7426
0.0220874	0.406718	2.64013	3.88924			1.56323	20.7426
0.0110437	0.406718	2.11211	3.88924
0.00736247	0.406718	1.05605	3.88924
1.33046	0.572518	0.528027	3.88924
0.665231	0.572518	0.352018	3.88924
0.443487	0.572518	0.264013	3.88924
0.332615	0.572518	0.211211	3.88924
0.266092	0.572518	11.2646	4.84732
0.133046	0.572518	5.63229	4.84732
0.0665231	0.572518	0.225291	1.93454
0.0443487	0.572518	0.168969	1.93454
0.0332615	0.572518	0.135175	1.93454
0.0266092	0.572518	0.0675874	1.93454
0.0133046	0.572518	0.0450583	1.93454
0.00886974	0.572518	12.9976	3.85061
1.24242	0.355613	6.49879	3.85061
0.621208	0.355613	4.33253	3.85061
0.414139	0.355613	3.2494	3.85061
0.310604	0.355613	2.59952	3.85061
0.248483	0.355613	1.29976	3.85061
0.124242	0.355613	18.7743	5.6803
0.0621208	0.355613	9.38714	5.6803
0.0414139	0.355613	6.2581	5.6803
0.0310604	0.355613	42.2422	15.557
0.0248483	0.355613	42.2422	18.1774
0.0124242	0.355613	4.22422	1.20908
0.00828277	0.355613	2.11211	1.20908
1.72417	0.510796	1.40807	1.20908
0.862085	0.510796	1.05605	1.20908
0.574723	0.510796	0.844843	1.20908
0.431042	0.510796	0.422422	1.20908
0.344834	0.510796	0.211211	1.20908
0.172417	0.510796	0.140807	1.20908
0.0862085	0.510796	0.105605	1.20908
0.0574723	0.510796	0.0844843	1.20908
0.0431042	0.510796	0.0422422	1.20908
0.0344834	0.510796	0.0281614	1.20908
0.0172417	0.510796	12.9976	3.85061
0.0114945	0.510796	6.49879	3.85061
2.48483	0.711226	4.33253	3.85061
1.24242	0.711226	3.2494	3.85061
0.828277	0.711226	21.1211	6.39034
0.621208	0.711226	10.5605	6.39034
0.496966	0.711226	7.04036	6.39034
0.248483	0.711226	5.28027	6.39034
0.124242	0.711226	4.22422	6.39034
0.0828278	0.711226	2.20011	20.7426
0.0621208	0.711226	1.76009	20.7426
0.0496967	0.711226
0.0248483	0.711226
0.0165655	0.711226
5.12026	1.51691
2.56013	1.51691
1.70675	1.51691
1.28007	1.51691
1.02405	1.51691
0.512026	1.51691
0.256013	1.51691
0.170675	1.51691
0.128007	1.51691
0.102405	1.51691
6.75874	1.93454
3.37937	1.93454
2.25291	1.93454
1.68969	1.93454
1.35175	1.93454
0.675874	1.93454
0.337937	1.93454
0.734646	0.270556
0.367323	0.270556
0.244882	0.270556
0.183662	0.270556
0.146929	0.270556
0.0734646	0.270556
0.0367323	0.270556
0.0244882	0.270556
0.0183662	0.270556
0.0146929	0.270556
0.00734646	0.270556
0.00489764	0.270556
2.03087	0.0869017
1.01544	0.0869017
0.676958	0.0869017
0.507718	0.0869017
0.406175	0.0869017
0.203087	0.0912468
0.101544	0.0912468
0.0676958	0.0912468
2.03087	0.0912468
1.01544	0.0912468
0.676958	0.0912468
0.507718	0.0912468
0.406175	0.0912468
0.203087	0.0912468
0.101544	0.0912468
0.0676958	0.0912468

## Sheet: 3d
Droplet			BOAS			Column			Connected
Da_C	oh^2	Da_D	Da_C	oh^2	Da_D	Da_C	oh^2	Da_D	Da_C	oh^2	Da_D
0.689668	0.00102348	0.197402	1.89852	0.00280059	0.574413	0.0189852	0.00280059	0.574413	3.75486	0.0199868	4.84732
0.344834	0.00102348	0.197402	0.949262	0.00280059	0.574413	0.0126568	0.00280059	0.574413	2.81614	0.0199868	4.84732
0.229889	0.00102348	0.197402	0.632841	0.00280059	0.574413	0.0259952	0.00383465	0.957352	2.25291	0.0199868	4.84732
0.172417	0.00102348	0.197402	0.474631	0.00280059	0.574413	0.0173301	0.00383465	0.957352	1.12646	0.0199868	4.84732
0.137934	0.00102348	0.197402	0.379705	0.00280059	0.574413	0.0264013	0.00389457	1.13609	4.69357	0.0389484	5.6803
0.0689668	0.00102348	0.197402	0.189852	0.00280059	0.574413	0.0176009	0.00389457	1.13609	3.75486	0.0389484	5.6803
0.0344834	0.00102348	0.197402	0.0949262	0.00280059	0.574413	0.0804612	0.0142763	2.43442	1.87743	0.0389484	5.6803
0.0229889	0.00102348	0.197402	0.0632841	0.00280059	0.574413	0.0536408	0.0142763	2.43442	0.938714	0.0389484	5.6803
0.0172417	0.00102348	0.197402	0.0474631	0.00280059	0.574413	0.105605	0.0187376	3.88924	0.62581	0.0389484	5.6803
0.0137934	0.00102348	0.197402	0.0379705	0.00280059	0.574413	0.0704036	0.0187376	3.88924	21.1211	0.0876339	15.557
0.00689668	0.00102348	0.197402	2.59952	0.00383465	0.957352	0.563229	0.0199868	4.84732	14.0807	0.0876339	15.557
0.00459779	0.00102348	0.197402	1.29976	0.00383465	0.957352	0.375486	0.0199868	4.84732	10.5605	0.0876339	15.557
0.812349	0.00120554	0.240663	0.866506	0.00383465	0.957352	0.281614	0.0199868	4.84732	8.44843	0.0876339	15.557
0.406175	0.00120554	0.240663	0.649879	0.00383465	0.957352	0.225291	0.0199868	4.84732	4.22422	0.0876339	15.557
0.270783	0.00120554	0.240663	0.519903	0.00383465	0.957352	0.112646	0.0199868	4.84732	2.11211	0.0876339	15.557
0.203087	0.00120554	0.240663	0.259952	0.00383465	0.957352	0.0750972	0.0199868	4.84732	1.40807	0.0876339	15.557
0.16247	0.00120554	0.240663	0.129976	0.00383465	0.957352	0.649879	0.0269643	3.85061	21.1211	0.0876339	18.1774
0.0812349	0.00120554	0.240663	0.0866506	0.00383465	0.957352	0.433253	0.0269643	3.85061	14.0807	0.0876339	18.1774
0.0406175	0.00120554	0.240663	0.0649879	0.00383465	0.957352	0.32494	0.0269643	3.85061	10.5605	0.0876339	18.1774
0.0270783	0.00120554	0.240663	0.0519903	0.00383465	0.957352	0.259952	0.0269643	3.85061	8.44843	0.0876339	18.1774
0.0203087	0.00120554	0.240663	2.64013	0.00389457	1.13609	0.129976	0.0269643	3.85061	4.22422	0.0876339	18.1774
0.016247	0.00120554	0.240663	1.32007	0.00389457	1.13609	0.0866506	0.0269643	3.85061	2.11211	0.0876339	18.1774
0.00812349	0.00120554	0.240663	0.880045	0.00389457	1.13609	0.469357	0.0389484	5.6803	1.40807	0.0876339	18.1774
0.00541566	0.00120554	0.240663	0.660034	0.00389457	1.13609	0.375486	0.0389484	5.6803	1.05605	0.0876339	18.1774
0.84064	0.00124752	0.254342	0.528027	0.00389457	1.13609	0.187743	0.0389484	5.6803	1.43325	0.330646	3.85061
0.42032	0.00124752	0.254342	0.264013	0.00389457	1.13609	0.125162	0.0389484	5.6803	1.32494	0.330646	3.85061
0.280213	0.00124752	0.254342	0.132007	0.00389457	1.13609	1.05605	0.0876339	15.557	1.25995	0.330646	3.85061
0.21016	0.00124752	0.254342	0.0880045	0.00389457	1.13609	0.844843	0.0876339	15.557	1.12998	0.330646	3.85061
0.168128	0.00124752	0.254342	0.0660034	0.00389457	1.13609	0.422422	0.0876339	15.557	1.08665	0.330646	3.85061
0.084064	0.00124752	0.254342	0.0528027	0.00389457	1.13609	0.281614	0.0876339	15.557	1.05605	0.5373	6.39034
0.042032	0.00124752	0.254342	0.0804612	0.0142763	2.38371	0.844843	0.0876339	18.1774	0.704036	0.5373	6.39034
0.0280213	0.00124752	0.254342	0.0536408	0.0142763	2.38371	0.422422	0.0876339	18.1774	1.52803	0.5373	6.39034
0.021016	0.00124752	0.254342	8.04612	0.0142763	2.43442	0.281614	0.0876339	18.1774	1.42242	0.5373	6.39034
0.0168128	0.00124752	0.254342	4.02306	0.0142763	2.43442	0.0866506	0.330646	3.85061	1.21121	0.5373	6.39034
0.0084064	0.00124752	0.254342	2.68204	0.0142763	2.43442	0.140807	0.5373	6.39034	1.14081	0.5373	6.39034
0.00560427	0.00124752	0.254342	2.01153	0.0142763	2.43442	0.375486	1.4328	20.7426	26.3229	1.4328	20.7426
1.10437	0.0016389	0.406718	1.60922	0.0142763	2.43442				28.1614	1.4328	20.7426
0.552185	0.0016389	0.406718	0.804612	0.0142763	2.43442				18.7743	1.4328	20.7426
0.368123	0.0016389	0.406718	0.402306	0.0142763	2.43442				14.0807	1.4328	20.7426
0.276093	0.0016389	0.406718	0.268204	0.0142763	2.43442				11.2646	1.4328	20.7426
0.220874	0.0016389	0.406718	0.201153	0.0142763	2.43442				5.63229	1.4328	20.7426
0.110437	0.0016389	0.406718	0.160922	0.0142763	2.43442				2.81614	1.4328	20.7426
0.0552185	0.0016389	0.406718	10.5605	0.0187376	3.88924				1.87743	1.4328	20.7426
0.0368123	0.0016389	0.406718	5.28027	0.0187376	3.88924				1.40807	1.4328	20.7426
0.0276092	0.0016389	0.406718	3.52018	0.0187376	3.88924				1.12646	1.4328	20.7426
0.0220874	0.0016389	0.406718	2.64013	0.0187376	3.88924				1.56323	1.4328	20.7426
0.0110437	0.0016389	0.406718	2.11211	0.0187376	3.88924
0.00736247	0.0016389	0.406718	1.05605	0.0187376	3.88924
1.33046	0.00197443	0.572518	0.528027	0.0187376	3.88924
0.665231	0.00197443	0.572518	0.352018	0.0187376	3.88924
0.443487	0.00197443	0.572518	0.264013	0.0187376	3.88924
0.332615	0.00197443	0.572518	0.211211	0.0187376	3.88924
0.266092	0.00197443	0.572518	11.2646	0.0199868	4.84732
0.133046	0.00197443	0.572518	5.63229	0.0199868	4.84732
0.0665231	0.00197443	0.572518	0.225291	0.0140214	1.93454
0.0443487	0.00197443	0.572518	0.168969	0.0140214	1.93454
0.0332615	0.00197443	0.572518	0.135175	0.0140214	1.93454
0.0266092	0.00197443	0.572518	0.0675874	0.0140214	1.93454
0.0133046	0.00197443	0.572518	0.0450583	0.0140214	1.93454
0.00886974	0.00197443	0.572518	12.9976	0.0269643	3.85061
1.24242	0.00183274	0.355613	6.49879	0.0269643	3.85061
0.621208	0.00183274	0.355613	4.33253	0.0269643	3.85061
0.414139	0.00183274	0.355613	3.2494	0.0269643	3.85061
0.310604	0.00183274	0.355613	2.59952	0.0269643	3.85061
0.248483	0.00183274	0.355613	1.29976	0.0269643	3.85061
0.124242	0.00183274	0.355613	18.7743	0.0389484	5.6803
0.0621208	0.00183274	0.355613	9.38714	0.0389484	5.6803
0.0414139	0.00183274	0.355613	6.2581	0.0389484	5.6803
0.0310604	0.00183274	0.355613	42.2422	0.0876339	15.557
0.0248483	0.00183274	0.355613	42.2422	0.0876339	18.1774
0.0124242	0.00183274	0.355613	4.22422	0.10746	1.20908
0.00828277	0.00183274	0.355613	2.11211	0.10746	1.20908
1.72417	0.00254339	0.510796	1.40807	0.10746	1.20908
0.862085	0.00254339	0.510796	1.05605	0.10746	1.20908
0.574723	0.00254339	0.510796	0.844843	0.10746	1.20908
0.431042	0.00254339	0.510796	0.422422	0.10746	1.20908
0.344834	0.00254339	0.510796	0.211211	0.10746	1.20908
0.172417	0.00254339	0.510796	0.140807	0.10746	1.20908
0.0862085	0.00254339	0.510796	0.105605	0.10746	1.20908
0.0574723	0.00254339	0.510796	0.0844843	0.10746	1.20908
0.0431042	0.00254339	0.510796	0.0422422	0.10746	1.20908
0.0344834	0.00254339	0.510796	0.0281614	0.10746	1.20908
0.0172417	0.00254339	0.510796	12.9976	0.330646	3.85061
0.0114945	0.00254339	0.510796	6.49879	0.330646	3.85061
2.48483	0.00440885	0.711226	4.33253	0.330646	3.85061
1.24242	0.00440885	0.711226	3.2494	0.330646	3.85061
0.828277	0.00440885	0.711226	21.1211	0.5373	6.39034
0.621208	0.00440885	0.711226	10.5605	0.5373	6.39034
0.496966	0.00440885	0.711226	7.04036	0.5373	6.39034
0.248483	0.00440885	0.711226	5.28027	0.5373	6.39034
0.124242	0.00440885	0.711226	4.22422	0.5373	6.39034
0.0828278	0.00440885	0.711226	2.20011	1.4328	20.7426
0.0621208	0.00440885	0.711226	1.76009	1.4328	20.7426
0.0496967	0.00440885	0.711226
0.0248483	0.00440885	0.711226
0.0165655	0.00440885	0.711226
5.12026	0.0090849	1.51691
2.56013	0.0090849	1.51691
1.70675	0.0090849	1.51691
1.28007	0.0090849	1.51691
1.02405	0.0090849	1.51691
0.512026	0.0090849	1.51691
0.256013	0.0090849	1.51691
0.170675	0.0090849	1.51691
0.128007	0.0090849	1.51691
0.102405	0.0090849	1.51691
6.75874	0.0140214	1.93454
3.37937	0.0140214	1.93454
2.25291	0.0140214	1.93454
1.68969	0.0140214	1.93454
1.35175	0.0140214	1.93454
0.675874	0.0140214	1.93454
0.337937	0.0140214	1.93454
0.734646	0.184592	0.270556
0.367323	0.184592	0.270556
0.244882	0.184592	0.270556
0.183662	0.184592	0.270556
0.146929	0.184592	0.270556
0.0734646	0.184592	0.270556
0.0367323	0.184592	0.270556
0.0244882	0.184592	0.270556
0.0183662	0.184592	0.270556
0.0146929	0.184592	0.270556
0.00734646	0.184592	0.270556
0.00489764	0.184592	0.270556
2.03087	1.92308	0.0869017
1.01544	1.92308	0.0869017
0.676958	1.92308	0.0869017
0.507718	1.92308	0.0869017
0.406175	1.92308	0.0869017
0.203087	1.92308	0.0912468
0.101544	1.92308	0.0912468
0.0676958	1.92308	0.0912468
2.03087	1.92308	0.0912468
1.01544	1.92308	0.0912468
0.676958	1.92308	0.0912468
0.507718	1.92308	0.0912468
0.406175	1.92308	0.0912468
0.203087	1.92308	0.0912468
0.101544	1.92308	0.0912468
0.0676958	1.92308	0.0912468

## Sheet: 4b
t (day)	S/S_i	error
1	1	0
2	0.95307	0.0248409
3	0.82727	0.0660078
7	0.737943	0.0539288
30	0.633089	0.0633595
45	0.605046	0.0931157
60	0.469349	0.0756121

## Sheet: S1a
Silica 0			Silica 1			Silica 2			Silica 4
Span con (wt)	interfacial tension (mN/m)	stdv.s	Span con (wt)	interfacial tension (mN/m)	stdv.s	Span con (wt)	interfacial tension (mN/m)	stdv.s	Span con (wt)	interfacial tension (mN/m)	stdv.s
1	2.45	0.158471	1	1.36	0.0166032	1	0.68	0.0499447	1	0.25	0.0126918
5	2.08	0.162647	5	0.98	0.00679395	5	0.33	0.0103101	5	0.13	0.00226776
10	2.01	0.130845	10	0.89	0.0888793	10	0.21	0.0113176	10	0.09	0.00735
20	1.53	0.00310827	20	0.65	0.0261362	20	0.16	0.00718666	20	0.04	0.00036214
40	1.27	0.0806596	40	0.64	0.030477	40	0.15	0.000175839	40	0.04	0.00316906

[truncated: 27 more sheets: S1b, S2a, S2b, S2c, S7b, S7c, S8a, S8b, S8c, S12a, S12b, S12c, S16, S19a, S19b, S20d, S20e, S20f, S23a, S23b …]
